# Supplementary material for: Acid-tolerant injectable bioadhesive for sutureless repair of large gastric perforation
Source: Nat Commun. 2026 Mar 24;17:4364. doi: 10.1038/s41467-026-71031-9 (PMC13172332; doi:10.1038/s41467-026-71031-9)
Supplement: Supplementary file 15 — Source Data [file 41467_2026_71031_MOESM15_ESM.xlsx]

## Sheet: Figure 3C
5.69033	-0.00158	0.04447	5.69033	0.00445	0.00351
18.885	0.07402	0.10315	18.885	0.0127	0.01012
24.54	0.29986	0.13946	24.54	0.03307	0.02642
30.1947	0.69724	0.33397	30.1947	0.07731	0.06178
38.3628	1.31722	0.50584	38.3628	0.1411	0.11277
44.0178	2.10403	0.68039	44.0178	0.22113	0.17672
49.6728	3.0745	0.85363	49.6728	0.31908	0.25502
55.3275	4.19704	1.01753	55.3275	0.43186	0.34514
60.9823	6.15378	1.29797	60.9823	0.62892	0.5027
66.6372	7.52351	1.4329	66.6372	0.76588	0.61208
75.4337	8.96081	1.64246	75.4337	0.91101	0.72807
81.0885	10.5064	1.80872	81.0885	1.0661	0.85205
86.7435	12.1277	1.97424	86.7435	1.22874	0.98196
92.3983	13.803	2.1778	92.3983	1.39738	1.11677
98.0532	15.4994	2.32256	98.0532	1.56725	1.25247
103.708	17.29	2.51487	103.708	1.7472	1.39636
109.363	19.3267	2.70523	109.363	1.95152	1.55956
115.018	21.2168	2.83416	115.018	2.14053	1.71069
121.301	23.2104	2.98626	121.301	2.34017	1.86994
126.956	25.2409	3.10271	126.956	2.54309	2.03229
132.611	27.3871	3.13473	132.611	2.75659	2.20301
138.266	29.5098	3.20924	138.266	2.96838	2.37229
143.92	31.6864	3.32288	143.92	3.18601	2.5462
149.575	33.8674	3.43456	149.575	3.40411	2.72038
155.23	36.0968	3.49735	155.23	3.62658	2.89829
160.885	38.3278	3.56831	160.885	3.84936	3.07622
166.54	40.609	3.69364	166.54	4.07766	3.25877
172.195	43.0115	3.87384	172.195	4.31856	3.45131
177.85	45.4193	3.93229	177.85	4.55892	3.64326
183.505	47.8653	4.0152	183.505	4.80334	3.83873
189.159	50.3603	4.11811	189.159	5.05283	4.03825
194.814	52.9184	4.20088	194.814	5.30848	4.24233
200.469	55.4865	4.3302	200.469	5.56552	4.44822
206.124	58.1183	4.44771	206.124	5.82882	4.65873
211.779	60.7502	4.51362	211.779	6.09177	4.86845
217.434	63.4157	4.68082	217.434	6.35882	5.0818
223.089	66.0987	4.73057	223.089	6.62678	5.2962
228.743	68.8146	4.85405	228.743	6.89856	5.51315
234.398	71.5872	4.92534	234.398	7.17564	5.73465
240.053	74.3497	4.99705	240.053	7.45174	5.95514
245.708	77.1907	5.07459	245.708	7.73574	6.18248
251.363	80.0289	5.17372	251.363	8.0196	6.40922
257.018	82.9057	5.23374	257.018	8.30707	6.63681
262.673	86.1579	5.34076	262.673	8.63233	6.89887
268.328	89.1119	5.46323	268.328	8.92792	7.13506
274.611	92.0646	5.48975	274.611	9.22281	7.37073
280.266	95.0597	5.55719	280.266	9.5222	7.60968
285.921	98.0582	5.67928	285.921	9.82226	7.84948
291.575	101.063	5.78155	291.575	10.1229	8.08993
297.23	104.095	5.94207	297.23	10.4264	8.33244
302.885	107.115	6.01119	302.885	10.7284	8.57346
308.54	110.178	6.12292	308.54	11.0348	8.81861
314.195	113.244	6.21782	314.195	11.3415	9.06396
319.85	116.359	6.32302	319.85	11.6531	9.31255
325.504	119.466	6.38374	325.504	11.9637	9.56137
331.159	122.578	6.5083	331.159	12.275	9.8099
336.814	126.533	6.57037	336.814	12.6704	10.1284
342.469	129.709	6.70686	342.469	12.9882	10.3804
349.381	132.899	6.83831	349.381	13.3074	10.6352
355.035	136.114	6.92442	355.035	13.629	10.8919
360.69	139.337	7.03982	360.69	13.9515	11.1499
366.345	142.603	7.10712	366.345	14.278	11.4095
372	145.888	7.2037	372	14.6066	11.6696
377.655	149.154	7.28757	377.655	14.9331	11.9345
383.31	152.469	7.36004	383.31	15.2646	12.1991
388.965	155.777	7.47848	388.965	15.5957	12.4635
394.62	159.129	7.53183	394.62	15.9307	12.7311
400.275	162.467	7.5925	400.275	16.2645	12.9976
405.929	165.799	7.70855	405.929	16.5978	13.2641
411.584	169.206	7.73748	411.584	16.9382	13.5362
417.239	172.587	7.85716	417.239	17.2766	13.8067
422.894	175.964	7.92668	422.894	17.6143	14.0772
428.549	179.388	8.04815	428.549	17.9568	14.3504
434.204	182.808	8.09095	434.204	18.2987	14.6268
439.858	186.251	8.21244	439.858	18.6432	14.9
445.513	189.693	8.27915	445.513	18.9873	15.1746
451.168	193.498	8.39433	451.168	19.368	15.4783
456.823	196.953	8.43813	456.823	19.7134	15.7544
463.106	200.415	8.54382	463.106	20.0597	16.0312
468.761	203.884	8.62247	468.761	20.4066	16.3084
474.416	207.376	8.71427	474.416	20.7559	16.5874
480.071	210.885	8.8086	480.071	21.1068	16.868
485.726	214.415	8.84154	485.726	21.4597	17.1466
491.381	217.902	8.93154	491.381	21.8085	17.4277
497.035			497.035
502.69			502.69

## Sheet: Figure 3E
0	-9.6e-05
0.01032	-0.000216
0.03509	-0.000312
0.07224	-0.000336
0.11971	-0.000204
0.16718	-0.00024
0.20226	-0.000288
0.23322	-9.6e-05
0.26418	-0.000576
0.29101	9.6e-05
0.31991	8.4e-05
0.34674	-6e-05
0.37563	-6e-05
0.40453	-4.8e-05
0.43548	-0.000168
0.46232	-3.6e-05
0.49327	-0.00042
0.52423	0.000132
0.55313	2.4e-05
0.57996	-0.000372
0.60885	-0.000324
0.63981	-0.000468
0.66871	-0.000288
0.69554	-0.000144
0.7265	-0.000576
0.75539	0
0.78429	-0.000192
0.81318	-0.000192
0.84207	-4.8e-05
0.87097	-0.000336
0.89986	-0.000312
0.93082	-0.000384
0.95972	-4.8e-05
0.98861	-0.000456
1.01957	-0.000456
1.05053	-9.6e-05
1.07736	-0.000204
1.10625	0
1.13515	0.000144
1.16404	-0.000108
1.19294	0.000492
1.2239	0.000204
1.24866	0.000132
1.27962	-7.2e-05
1.31265	-0.000288
1.3436	-4.8e-05
1.3725	0.000144
1.39933	-0.000108
1.43029	-4.8e-05
1.45712	-0.000108
1.48395	-6e-05
1.51491	-7.2e-05
1.5438	0.00012
1.5727	-0.00012
1.60159	-7.2e-05
1.62842	0
1.65732	-0.00018
1.69034	-0.000108
1.71924	-1.2e-05
1.75019	0.000288
1.77909	-0.00036
1.80798	-0.000228
1.83688	-1.2e-05
1.86577	-0.000108
1.8926	4.8e-05
1.92356	-0.000516
1.95246	-8.4e-05
1.97929	0.000216
2.01025	0.000168
2.03708	-7.2e-05
2.06804	-0.000408
2.10106	-0.000336
2.13202	-0.000108
2.15885	0.000168
2.18568	-7.2e-05
2.21664	-0.000324
2.24553	0.000264
2.27443	-0.000192
2.30332	0.000204
2.33428	-0.000408
2.36111	-0.000648
2.39001	9.6e-05
2.4189	-0.000216
2.44367	-0.000288
2.47669	-0.000432
2.50765	-0.000408
2.53861	-2.4e-05
2.5675	-0.000348
2.5964	6e-05
2.62736	9.6e-05
2.65212	-7.2e-05
2.67895	-0.000192
2.70785	0.000168
2.73674	8.4e-05
2.76564	-0.000336
2.79453	-2.4e-05
2.82136	0.000144
2.85232	-0.000216
2.88534	-7.2e-05
2.9163	-0.0003
2.9452	0.0003
2.97203	-0.000132
3.00092	0.00024
3.02775	-0.000432
3.05458	9.6e-05
3.08554	3.6e-05
3.1165	-6e-05
3.1454	-0.000396
3.17635	0.000216
3.20731	-0.000144
3.23414	-1.2e-05
3.26717	-0.000288
3.29813	-0.000516
3.32702	-0.000492
3.35385	0.000144
3.38275	-0.000396
3.41164	0.000216
3.43847	0.000144
3.4653	0.000192
3.49626	-0.000192
3.52516	-0.00018
3.55405	-0.000192
3.58295	7.2e-05
3.60978	-0.000132
3.64073	7.2e-05
3.67376	-0.000288
3.70678	-4.8e-05
3.73361	7.2e-05
3.76044	-0.000216
3.7914	0.000144
3.81823	1.2e-05
3.843	-0.000144
3.87189	7.2e-05
3.90285	-0.000468
3.93175	-0.000672
3.96064	0.00024
3.98953	-0.000132
4.01843	9.6e-05
4.04939	-0.000216
4.08035	-0.000228
4.11131	7.2e-05
4.1402	-0.000456
4.17116	-7.2e-05
4.20005	-0.000324
4.22482	-0.000228
4.25372	-0.000156
4.28261	-0.00018
4.3115	3.6e-05
4.33834	3.6e-05
4.36929	0.000264
4.39612	0.00012
4.42708	2.4e-05
4.46011	-0.000108
4.49106	0.000156
4.51996	-0.000312
4.54679	0.000132
4.57775	-0.000144
4.60458	-4.8e-05
4.63141	-0.000204
4.66031	3.6e-05
4.69126	0.000108
4.7181	2.4e-05
4.74699	-6e-05
4.77588	-1.2e-05
4.80478	6e-05
4.83574	0.000276
4.8667	-0.000156
4.89765	-8.4e-05
4.92449	-0.000144
4.95544	-0.000156
4.98434	-0.00042
5.01117	-0.000144
5.038	0.000216
5.06896	0.000324
5.09785	7.2e-05
5.12675	-4.8e-05
5.15564	-0.00012
5.18247	-2.4e-05
5.21343	0.000288
5.24646	-0.000408
5.27741	-0.000564
5.30631	-0.0003
5.33314	-8.4e-05
5.36203	0.000156
5.38886	-9.6e-05
5.41776	-0.00018
5.45078	0.000264
5.47968	0.000396
5.50857	0.00012
5.53747	-8.4e-05
5.5643	0.000108
5.59113	-0.00012
5.62621	0.0003
5.65717	-1.2e-05
5.684	-0.000432
5.7129	-0.000252
5.74386	0.000504
5.77482	-0.000108
5.79958	-0.00012
5.82848	-0.0003
5.85944	0.0003
5.88833	-1.2e-05
5.91516	-0.00024
5.94612	-0.000216
5.97295	7.2e-05
6.00185	-0.00036
6.03487	-2.4e-05
6.06376	0.00012
6.09266	-0.000144
6.11949	-4.8e-05
6.15045	0.000144
6.17728	-6e-05
6.20617	-0.000216
6.23713	3.6e-05
6.26809	0.000228
6.29492	-0.000564
6.32382	-0.000228
6.35065	-7.2e-05
6.37748	-0.000156
6.40844	-0.000456
6.44146	-0.00018
6.47242	2.4e-05
6.49925	0.000288
6.53021	-0.000276
6.5591	-0.000132
6.58593	0.000168
6.61483	0.000192
6.64372	-0.000552
6.67468	0.000132
6.70151	-0.000516
6.73041	0.000228
6.75724	-0.000276
6.78613	0.000168
6.81709	3.6e-05
6.84598	-0.000156
6.87488	-1.2e-05
6.90377	-3.6e-05
6.93473	3.6e-05
6.96156	2.4e-05
6.99046	-0.000276
7.02348	0.000264
7.05444	0.000192
7.08127	0
7.1081	-0.000516
7.13493	-0.000108
7.16176	-0.000168
7.19272	0.000276
7.22574	-1.2e-05
7.2567	6e-05
7.2856	-0.000168
7.31656	-3.6e-05
7.34545	0.000144
7.37228	3.6e-05
7.40118	-0.000108
7.43213	-0.000168
7.46309	0.000252
7.49199	0
7.52088	4.8e-05
7.54565	4.8e-05
7.57661	8.4e-05
7.60757	2.4e-05
7.63646	-0.000192
7.66742	3.6e-05
7.69425	-0.000324
7.72521	-0.000264
7.74998	0.000168
7.77887	-0.000348
7.81189	-0.00042
7.84285	0.00012
7.86968	-4.8e-05
7.90064	-0.000276
7.92747	-2.4e-05
7.9543	0.000156
7.98526	-0.00054
8.01622	-2.4e-05
8.04718	6e-05
8.07401	3.6e-05
8.1029	0.000156
8.1318	0.000348
8.15863	-4.8e-05
8.18546	0.000276
8.21642	0.000396
8.24531	0.000264
8.27421	0.000108
8.30517	0.00012
8.332	-0.000108
8.36089	-9.6e-05
8.39185	-0.000132
8.42075	1.2e-05
8.44964	0.00012
8.47854	-0.000312
8.51156	0.000144
8.53839	-0.000168
8.56728	0.000312
8.59824	-0.000276
8.62714	0
8.65397	0.000252
8.68286	-0.000288
8.70969	0.000156
8.73859	-6e-05
8.76955	0.000468
8.80257	6e-05
8.83146	-0.000216
8.8583	6e-05
8.88925	-0.000312
8.91815	3.6e-05
8.94498	-0.00042
8.97181	-0.000276
9.00277	3.6e-05
9.03166	-0.000168
9.06056	0.000192
9.08945	0.000408
9.11835	-0.000204
9.14724	0.000192
9.1782	-0.000396
9.20916	-0.00012
9.24012	6e-05
9.26695	0.000144
9.29584	-0.000168
9.32474	-0.000132
9.35157	0.000216
9.38046	-8.4e-05
9.41142	1.2e-05
9.43825	9.6e-05
9.46921	0.00018
9.49604	-6e-05
9.52494	0.00042
9.55796	-0.000408
9.58892	1.2e-05
9.61781	0.000108
9.64671	9.6e-05
9.6756	-0.00012
9.70656	-0.000108
9.73133	0.00036
9.76022	0.000168
9.79118	0.000264
9.82008	0.000192
9.85103	0.000204
9.87993	0.000144
9.90676	0.00012
9.93978	0.000516
9.97074	0.00024
9.99964	2.4e-05
10.0265	-0.00012
10.0533	-0.000228
10.0843	-0.000228
10.1111	-2.4e-05
10.14	0.000144
10.1689	-0.000336
10.1998	0.000276
10.2287	-0.00054
10.2576	-0.000264
10.2845	4.8e-05
10.3133	0.00018
10.3443	7.2e-05
10.3753	-0.00024
10.4042	2.4e-05
10.431	-7.2e-05
10.4599	7.2e-05
10.4888	-6e-05
10.5156	9.6e-05
10.5445	1.2e-05
10.5755	8.4e-05
10.6044	0.00042
10.6333	0.000204
10.6622	9.6e-05
10.6911	3.6e-05
10.722	-0.000288
10.753	2.4e-05
10.7839	8.4e-05
10.8128	-1.2e-05
10.8417	3.6e-05
10.8727	-3.6e-05
10.8974	0.00036
10.9243	0.000192
10.9552	0.000132
10.9841	0.000288
11.013	0.000192
11.044	0.000132
11.0708	0
11.0997	9.6e-05
11.1307	0.000156
11.1637	-8.4e-05
11.1926	6e-05
11.2173	-0.000144
11.2483	1.2e-05
11.2772	0.000396
11.304	-0.000204
11.3329	0.000348
11.3618	0.000396
11.3928	0.000228
11.4217	-0.0003
11.4506	0.000276
11.4774	0.000456
11.5063	-3.6e-05
11.5393	1.2e-05
11.5703	0.000168
11.6012	8.4e-05
11.6281	9.6e-05
11.659	8.4e-05
11.6859	0.000144
11.7127	0.000408
11.7436	7.2e-05
11.7725	4.8e-05
11.8014	0.000108
11.8303	0.000156
11.8551	8.4e-05
11.886	-4.8e-05
11.9191	0.000324
11.9521	8.4e-05
11.981	0.000408
12.0078	0.000144
12.0367	0.000288
12.0656	0.000276
12.0904	1.2e-05
12.1193	0.000228
12.1482	9.6e-05
12.1791	-0.00012
12.208	0.000612
12.239	1.2e-05
12.2658	0.000216
12.2968	2.4e-05
12.3277	0.00018
12.3566	-2.4e-05
12.3855	9.6e-05
12.4144	0.000408
12.4454	-4.8e-05
12.4722	-0.000216
12.5011	7.2e-05
12.53	0.000528
12.5589	-3.6e-05
12.5857	0.000144
12.6146	9.6e-05
12.6414	0.000348
12.6724	0.000144
12.7034	0.000444
12.7364	0.000384
12.7653	0.000336
12.7942	0.00054
12.8231	0.000156
12.852	-1.2e-05
12.8788	0.000144
12.9077	-9.6e-05
12.9366	-7.2e-05
12.9655	0.00018
12.9923	-2.4e-05
13.0233	1.2e-05
13.0501	0.000396
13.081	-0.000228
13.112	0.000168
13.1409	9.6e-05
13.1698	0.000168
13.1987	0.000264
13.2317	-0.000216
13.2606	9.6e-05
13.2874	-0.000192
13.3184	2.4e-05
13.3473	0.00042
13.3741	0.000132
13.403	0.000336
13.4299	-0.000288
13.4567	4.8e-05
13.4897	-0.000132
13.5227	0.000192
13.5516	-1.2e-05
13.5785	-0.000132
13.6094	0.000336
13.6383	0.000336
13.6631	0.000324
13.694	0.000156
13.7229	-1.2e-05
13.7518	0.000168
13.7807	0.000432
13.8096	0.00042
13.8364	4.8e-05
13.8674	-6e-05
13.8984	0.00048
13.9293	0.00048
13.9603	0.000336
13.9892	0.00036
14.0181	0.000288
14.0449	0.000216
14.0717	0.000228
14.1006	0.000264
14.1316	-0.000276
14.1584	4.8e-05
14.1894	-0.000432
14.2183	1.2e-05
14.2472	0.000108
14.2802	-1.2e-05
14.3111	0.000156
14.34	0.000444
14.3669	0.000228
14.3978	-1.2e-05
14.4246	0.000228
14.4515	-3.6e-05
14.4824	-0.000132
14.5155	0.000408
14.5444	0.000288
14.5712	-8.4e-05
14.6001	0.000444
14.6249	8.4e-05
14.6558	0.00036
14.6868	0.000336
14.7177	0.00012
14.7446	1.2e-05
14.7735	0.000504
14.8044	4.8e-05
14.8312	0.00042
14.8581	0.000672
14.889	-0.000132
14.92	0.000156
14.9468	0.000132
14.9757	0.000384
15.0025	-6e-05
15.0314	-1.2e-05
15.0624	8.4e-05
15.0934	0.000408
15.1223	-2.4e-05
15.1511	0.000108
15.1821	0.000312
15.211	-6e-05
15.2378	0.000384
15.2688	0.00024
15.2977	-1.2e-05
15.3286	-0.000288
15.3555	0.000552
15.3864	-2.4e-05
15.4133	0.000132
15.4422	-3.6e-05
15.4731	-0.000348
15.5061	0.000444
15.533	-3.6e-05
15.5619	0.00036
15.5908	-9.6e-05
15.6176	-3.6e-05
15.6465	0.00048
15.6754	-1.2e-05
15.7063	0.000228
15.7352	0.00036
15.7641	7.2e-05
15.7889	0.000288
15.8178	0.000516
15.8488	0.00018
15.8797	2.4e-05
15.9107	0.000696
15.9396	0.000204
15.9705	0.000432
15.9994	6e-05
16.0263	0.000384
16.0572	4.8e-05
16.084	0.000228
16.1109	0.000588
16.1398	-0.000264
16.1707	0.000204
16.1975	0.000144
16.2285	3.6e-05
16.2615	0.000216
16.2925	0.000276
16.3193	0.000312
16.3482	9.6e-05
16.3792	0.0003
16.406	0.000348
16.4349	0.000144
16.4638	0.000204
16.4948	0.000552
16.5236	0.000108
16.5526	0.000264
16.5814	0.00024
16.6103	4.8e-05
16.6413	0.000528
16.6702	0.000132
16.697	0.000312
16.7259	0.000168
16.7569	0.000432
16.7858	0.000276
16.8105	0.000228
16.8394	0.000576
16.8683	0.000168
16.8972	0.0006
16.9261	0.00024
16.9571	0.000228
16.9839	0.000324
17.0128	0.000528
17.0458	0.000552
17.0747	0.000168
17.1036	0.000444
17.1304	0.000192
17.1614	-0.000168
17.1882	0.00072
17.2171	0.000396
17.2481	0.000324
17.279	0.0003
17.3059	0.00066
17.3368	0.000192
17.3657	0.000264
17.3946	0.000324
17.4256	0.00054
17.4565	0.000156
17.4854	3.6e-05
17.5143	0.000468
17.5432	0
17.5721	0.000108
17.5989	0.000684
17.6299	9.6e-05
17.6609	0.000528
17.6877	0.0003
17.7187	0.000612
17.7455	0.000816
17.7723	0.000516
17.8033	0.000408
17.8342	0.000552
17.8652	0.00042
17.892	0.000504
17.9209	0.000324
17.9519	0.000408
17.9766	-2.4e-05
18.0035	-3.6e-05
18.0344	0.000504
18.0633	0.000216
18.0922	0.000492
18.1211	0.00036
18.15	0.000264
18.181	0.000252
18.214	0.000252
18.2449	8.4e-05
18.2738	0.000336
18.2986	-3.6e-05
18.3296	0.000456
18.3585	0.000144
18.3853	0.000696
18.4142	-2.4e-05
18.4452	0.000312
18.474	0.000648
18.5029	0.000108
18.5318	0.00048
18.5587	-0.000396
18.5896	0.000324
18.6227	0.000252
18.6536	0.000168
18.6804	0.000348
18.7093	-0.000144
18.7403	0.0003
18.7671	0.00072
18.796	0.00018
18.8249	0.000576
18.8538	0.000396
18.8806	0.000468
18.9095	0.000288
18.9364	0.000276
18.9653	0
18.9962	0.000372
19.0272	0.000348
19.0561	0.000432
19.0829	0.000636
19.1138	0.00024
19.1427	0.00042
19.1696	0.000228
19.1985	0.000324
19.2294	0.0006
19.2583	0.000288
19.2872	8.4e-05
19.3161	0.000168
19.3429	0.000564
19.3739	0.000552
19.409	3.6e-05
19.4379	0.000408
19.4647	-7.2e-05
19.4936	0.000684
19.5225	0.00048
19.5493	0.00024
19.5782	0.000132
19.6092	0.000504
19.6381	0.000384
19.667	0.000432
19.6959	0.000384
19.7227	0.000564
19.7516	0.00036
19.7846	0.00018
19.8177	0.000216
19.8466	0.00054
19.8754	0.000552
19.9043	0.000576
19.9312	0.000132
19.958	0.00048
19.9869	-1.2e-05
20.0178	0.00054
20.0447	0.000468
20.0736	0.000144
20.1025	0.000336
20.1293	0.0006
20.1623	0.000552
20.1953	0.000456
20.2263	0
20.2531	0.000312
20.282	4.8e-05
20.3089	0.00066
20.3357	0.00048
20.3625	0.000468
20.3955	0.000372
20.4265	0.000252
20.4554	0.00012
20.4864	0.000204
20.5132	0.000468
20.5421	4.8e-05
20.573	0.000336
20.604	0.0009
20.6329	0.000252
20.6618	0.000468
20.6928	0.000204
20.7216	0.000264
20.7464	0.000192
20.7753	0.000552
20.8063	0.000396
20.8352	0.000456
20.864	0.00054
20.8909	0.000492
20.9198	0.00054
20.9487	0.00036
20.9817	0.000516
21.0127	0.0006
21.0395	0.000984
21.0684	0.000756
21.0993	0.00054
21.1262	0.000336
21.153	0.00101
21.1819	0.000168
21.2108	0.000504
21.2397	0.000744
21.2665	-0.000132
21.2933	0.00048
21.3243	0.000444
21.3573	0.000408
21.3883	0.000336
21.4172	2.4e-05
21.4461	0.000384
21.477	0.000504
21.5059	0.000396
21.5328	8.4e-05
21.5617	0.000204
21.5906	0.000816
21.6194	0.000396
21.6483	0.000384
21.6772	0.0006
21.7041	0.000648
21.7371	0.000396
21.768	-0.000108
21.7969	0.000432
21.8258	0.000684
21.8527	0.000432
21.8816	0.000396
21.9063	0.000468
21.9373	0.000576
21.9724	0.000324
22.0033	0.000516
22.0302	0.000792
22.057	0.000576
22.0838	0.000708
22.1127	0.000516
22.1457	0.000312
22.1767	0.000528
22.2056	0.00066
22.2345	0.000552
22.2654	0.00054
22.2902	0.000456
22.3191	0.000744
22.348	0.000312
22.3769	0.000456
22.4058	0.000576
22.4347	0.000288
22.4636	0.000576
22.4904	0.000324
22.5214	0.0003
22.5544	0.00072
22.5833	0.000612
22.6122	0.000384
22.6431	0.000708
22.672	0.000348
22.6989	0.000612
22.7278	0.000864
22.7587	0.00066
22.7876	0.000444
22.8145	0.000456
22.8433	0.0003
22.8702	0.000888
22.8991	0.00042
22.93	0.00066
22.963	0.000588
22.9919	0.000672
23.0208	0.0006
23.0518	0.00078
23.0786	0.000636
23.1055	0.00054
23.1344	0.000816
23.1653	0.000276
23.1942	0.00084
23.2231	0.000756
23.252	0.000468
23.2788	0.000528
23.3077	0.000792
23.3387	0.000456
23.3696	0.000516
23.3985	0.000696
23.4274	0.000708
23.4584	0.00036
23.4852	0.000288
23.512	0.0009
23.543	0.000468
23.5719	0.000684
23.5987	0.00112
23.6297	0.000912
23.6565	0.000756
23.6854	0.000372
23.7184	0.000288
23.7515	0.000804
23.7803	0.000648
23.8072	0.00048
23.8381	0.000636
23.867	0.000396
23.8939	0.00072
23.9248	0.000756
23.9537	0.000516
23.9826	0.000708
24.0115	0.000456
24.0404	0.000396
24.0652	0.00048
24.0961	0.000312
24.1271	0.00084
24.1601	0.00054
24.189	0.00054
24.2158	0.000528
24.2447	0.000552
24.2716	0.00066
24.3005	0.000576
24.3314	0.000504
24.3603	0.000156
24.3871	0.000432
24.4181	0.00107
24.4449	0.00072
24.4738	0.000804
24.5048	0.000468
24.5378	0.000384
24.5667	6e-05
24.5935	0.000996
24.6245	0.000552
24.6513	0.000144
24.6781	0.00096
24.707	0.000564
24.738	0.000852
24.769	0.000504
24.7979	0.000312
24.8268	0.000408
24.8557	0.000756
24.8846	0.00112
24.9134	0.000732
24.9423	0.000744
24.9712	0.00066
25.0001	0.000552
25.0311	0.000684
25.0579	0.000528
25.0889	0.000528
25.1178	0.000636
25.1467	0.000396
25.1756	0.000816
25.2045	0.000684
25.2313	0.000672
25.2602	0.000756
25.2932	0.000708
25.3242	0.000912
25.353	0.000216
25.3799	9.6e-05
25.4108	0.000672
25.4397	0.00036
25.4666	0.0009
25.4955	0.0006
25.5223	0.00113
25.5512	0.000612
25.5821	0.000708
25.611	0.000564
25.6399	0.000732
25.6688	0.000888
25.6977	0.000396
25.7266	0.00116
25.7555	0.00084
25.7865	0.00084
25.8154	0.000768
25.8443	0.000936
25.8732	0.000624
25.902	0.0006
25.933	0.000708
25.9598	0.000708
25.9887	0.00072
26.0156	0.00054
26.0465	0.000468
26.0775	0.000828
26.1084	0.000828
26.1394	0.00104
26.1683	0.000924
26.1972	0.000204
26.2261	0.000744
26.2508	0.000888
26.2818	0.000888
26.3107	0.000876
26.3396	0.000624
26.3685	0.000636
26.3974	0.00116
26.4263	0.000708
26.4614	0.000636
26.4923	0.000924
26.5192	0.000396
26.546	0.000636
26.5749	0.000432
26.6058	0.000588
26.6327	0.000528
26.6636	0.000936
26.6925	0.000456
26.7214	0.000516
26.7482	0.00102
26.7771	0.000984
26.8019	0.000804
26.8329	0.000504
26.868	0.000864
26.8989	0.00084
26.9237	0.000636
26.9505	0.000552
26.9815	0.000864
27.0104	0.00103
27.0393	0.00104
27.0682	0.000924
27.0971	0.000924
27.1259	0.000576
27.1548	0.000672
27.1837	0.000936
27.2126	0.00078
27.2436	0.000816
27.2766	0.0013
27.3055	0.000984
27.3344	0.000804
27.3612	0.00078
27.3922	0.000804
27.419	0.00078
27.4459	0.00107
27.4748	0.000948
27.5036	0.000876
27.5325	0.000564
27.5635	0.000888
27.5903	0.000288
27.6213	0.000996
27.6543	0.000276
27.6853	0.00132
27.7142	0.00106
27.7389	0.000516
27.7699	0.00106
27.7967	0.000924
27.8236	0.000756
27.8525	0.000708
27.8834	0.000396
27.9123	0.000852
27.9412	0.000936
27.9701	0.000792
27.9969	0.00116
28.0279	0.00072
28.0609	0.00084
28.0898	0.000864
28.1187	0.00054
28.1496	0.00072
28.1785	0.00109
28.2054	0.000816
28.2322	0.000864
28.2632	0.000468
28.2921	0.000684
28.3189	0.000888
28.3498	0.00138
28.3767	0.00131
28.4076	0.000588
28.4427	0.000696
28.4737	0.000912
28.5005	0.0013
28.5294	0.000924
28.5604	0.000804
28.5872	0.000936
28.614	0.000924
28.6429	0.000828
28.6739	0.0006
28.7028	0.000816
28.7317	0.00113
28.7606	0.0009
28.7874	0.000744
28.8163	0.00109
28.8493	0.000624
28.8782	0.000564
28.905	0.000528
28.9339	0.00132
28.9649	0.000672
28.9897	0.000432
29.0186	0.000588
29.0475	0.000708
29.0763	0.000588
29.1052	0.00096
29.1362	0.00115
29.163	0.000636
29.194	0.000492
29.227	0.000816
29.258	0.00096
29.2848	0.000576
29.3116	0.000624
29.3426	0.000576
29.3694	0.00096
29.3983	0.000732
29.4272	0.00103
29.4561	0.000756
29.485	0.00084
29.5139	0.000996
29.5428	0.00078
29.5717	0.000588
29.6026	0.000708
29.6336	0.00114
29.6646	0.000756
29.6934	0.000828
29.7244	0.000816
29.7533	0.00084
29.7781	0.000996
29.807	0.00142
29.8359	0.00151
29.8668	0.000984
29.8937	0.000492
29.9225	0.000336
29.9494	0.000672
29.9803	0.000672
30.0154	0.000276
30.0443	0.000804
30.0711	0.00113
30.098	0.00134
30.1269	0.000912
30.1537	0.00126
30.1847	0.00102
30.2156	0.00112
30.2466	0.00131
30.2755	0.00096
30.3023	0.000672
30.3312	0.00122
30.358	0.0009
30.391	0.0015
30.422	0.00103
30.453	0.0009
30.4819	0.000708
30.5108	0.0009
30.5376	0.000852
30.5665	0.000876
30.5954	0.00072
30.6243	0.00107
30.6552	0.000732
30.6841	0.00109
30.7151	0.000972
30.7419	0.0009
30.7708	0.00048
30.8018	0.00096
30.8327	0.00113
30.8596	0.000828
30.8884	0.00118
30.9194	0.00096
30.9462	0.00114
30.9731	0.00119
31.004	0.00148
31.035	0.000576
31.0618	0.000816
31.0887	0.0009
31.1176	0.00133
31.1444	0.0011
31.1753	0.00104
31.2083	0.00118
31.2373	0.000732
31.2661	0.000732
31.2971	0.0012
31.326	0.000744
31.3528	0.000996
31.3817	0.00143
31.4106	0.000744
31.4395	0.00124
31.4663	0.000948
31.4973	0.000648
31.5241	0.000924
31.553	0.00084
31.5861	0.00125
31.617	0.000948
31.6459	0.00066
31.6748	0.000768
31.7037	0.00126
31.7305	0.00101
31.7594	0.000852
31.7883	0.00151
31.8193	0.00116
31.8461	0.00104
31.875	0.00103
31.9039	0.000396
31.9307	0.000972
31.9617	0.0011
31.9947	0.00124
32.0257	0.000696
32.0525	0.00128
32.0814	0.00109
32.1123	0.00134
32.1371	0.00096
32.1639	0.00101
32.1949	0.00156
32.2259	0.00104
32.2527	0.00101
32.2837	0.000852
32.3084	0.00127
32.3394	0.000792
32.3724	0.000792
32.4034	0.00115
32.4343	0.000744
32.4632	0.000924
32.4921	0.000972
32.5189	0.000732
32.5478	0.00048
32.5788	0.000972
32.6077	0.00108
32.6345	0.000696
32.6634	0.00121
32.6902	0.000936
32.7191	0.000948
32.7501	0.00084
32.7831	0.000996
32.8141	0.00119
32.8389	0.000972
32.8677	0.00132
32.8966	0.000876
32.9235	0.00139
32.9524	0.00109
32.9854	0.00116
33.0143	0.000912
33.0452	0.000996
33.0762	0.000972
33.101	0.00084
33.1319	0.000744
33.1608	0.000888
33.1918	0.00125
33.2186	0.00138
33.2475	0.000924
33.2785	0.00121
33.3032	0.00114
33.3321	0.00163
33.361	0.00121
33.3899	0.000996
33.4188	0.000996
33.4477	0.00107
33.4766	0.00139
33.5055	0.00109
33.5365	0.00126
33.5674	0.00102
33.5984	0.0011
33.6273	0.000864
33.6562	0.000984
33.685	0.00106
33.7119	0.000996
33.7428	0.00136
33.7717	0.00106
33.8006	0.00151
33.8295	0.00136
33.8584	0.00144
33.8852	0.00133
33.9162	0.00151
33.9472	0.00136
33.9761	0.00109
34.007	0.00102
34.0339	0.0013
34.0648	0.000936
34.0916	0.000984
34.1185	0.00122
34.1494	0.00112
34.1783	0.00143
34.2072	0.00131
34.2361	0.000924
34.2629	0.00139
34.2918	0.00101
34.3228	0.00116
34.3537	0.0011
34.3826	0.00143
34.4115	0.00145
34.4384	0.00155
34.4693	0.000948
34.4962	0.00143
34.5251	0.00118
34.556	0.00136
34.587	0.00127
34.6159	0.00126
34.6448	0.00146
34.6716	0.00182
34.7046	0.0013
34.7376	0.000744
34.7665	0.00131
34.7934	0.0012
34.8202	0.00146
34.8512	0.00127
34.878	0.00109
34.9069	0.00148
34.9358	0.00108
34.9667	0.00131
34.9956	0.00103
35.0245	0.00116
35.0513	0.0017
35.0802	0.00154
35.1133	0.00128
35.1463	0.00133
35.1752	0.00127
35.202	0.00145
35.2289	0.00138
35.2598	0.00112
35.2866	0.0014
35.3155	0.00118
35.3465	0.000924
35.3754	0.000972
35.4022	0.000972
35.4311	0.00136
35.4559	0.00166
35.4868	0.00106
35.5199	0.00164
35.5488	0.00115
35.5776	0.00148
35.6065	0.00108
35.6354	0.00144
35.6643	0.00125
35.6912	0.00169
35.7201	0.000912
35.751	0.00113
35.7799	0.00109
35.8088	0.00133
35.8356	0.00148
35.8645	0.00139
35.8976	0.00164
35.9306	0.00149
35.9615	0.000996
35.9863	0.0015
36.0152	0.00149
36.0441	0.00124
36.0689	0.00136
36.0977	0.0013
36.1287	0.000888
36.1597	0.0011
36.1886	0.000876
36.2175	0.00137
36.2443	0.00118
36.2753	0.00113
36.3062	0.00158
36.3372	0.00131
36.3661	0.00166
36.395	0.00188
36.4259	0.00118
36.4528	0.00116
36.4816	0.00202
36.5105	0.00118
36.5374	0.0016
36.5642	0.00116
36.5952	0.00163
36.622	0.00126
36.6509	0.00172
36.6839	0.0016
36.7169	0.00142
36.7458	0.00163
36.7747	0.00155
36.8057	0.00154
36.8346	0.00203
36.8593	0.00158
36.8882	0.00149
36.9192	0.00133
36.9502	0.00148
36.9791	0.00154
37.0059	0.0014
37.0348	0.00155
37.0637	0.00126
37.0946	0.00158
37.1256	0.00155
37.1524	0.00142
37.1834	0.00168
37.2143	0.00138
37.2412	0.00152
37.2701	0.00164
37.2989	0.00192
37.3278	0.00176
37.3567	0.00152
37.3856	0.0015
37.4125	0.00149
37.4414	0.00142
37.4723	0.00176
37.5033	0.00167
37.5322	0.00152
37.5611	0.00162
37.59	0.00184
37.6189	0.00115
37.6436	0.00152
37.6725	0.00132
37.7014	0.00174
37.7303	0.00169
37.7592	0.00146
37.7881	0.00176
37.817	0.00151
37.8459	0.00161
37.8768	0.00191
37.9078	0.00148
37.9388	0.0014
37.9697	0.00148
37.9986	0.00136
38.0254	0.0018
38.0523	0.00192
38.0812	0.00131
38.1101	0.00196
38.139	0.00167
38.1679	0.00193
38.1968	0.00194
38.2257	0.00149
38.2587	0.00145
38.2896	0.00168
38.3185	0.00131
38.3474	0.00148
38.3784	0.0017
38.4073	0.00142
38.4341	0.0023
38.4651	0.00172
38.494	0.00176
38.5228	0.0016
38.5497	0.0016
38.5786	0.0019
38.6054	0.00188
38.6343	0.0015
38.6653	0.00164
38.6962	0.00149
38.7272	0.00184
38.7561	0.00139
38.785	0.00178
38.8118	0.00175
38.8386	0.00151
38.8696	0.00146
38.8985	0.00212
38.9253	0.00193
38.9542	0.0014
38.9831	0.00194
39.012	0.0019
39.045	0.00163
39.076	0.00157
39.1069	0.00214
39.1338	0.00163
39.1647	0.00118
39.1915	0.00173
39.2184	0.00181
39.2493	0.00154
39.2782	0.00143
39.3071	0.00174
39.336	0.00156
39.3649	0.00184
39.3918	0.00149
39.4227	0.00164
39.4537	0.00145
39.4846	0.00211
39.5135	0.00204
39.5424	0.00176
39.5734	0.00109
39.5981	0.00191
39.627	0.0014
39.6559	0.00192
39.6848	0.00197
39.7137	0.00139
39.7426	0.00181
39.7694	0.00167
39.7983	0.00256
39.8272	0.00205
39.8582	0.00174
39.8892	0.00199
39.916	0.00222
39.947	0.00182
39.9758	0.00168
40.0027	0.00164
40.0336	0.00205
40.0625	0.00184
40.0914	0.00173
40.1203	0.0015
40.1513	0.00196
40.1781	0.00185
40.2091	0.00217
40.24	0.00192
40.271	0.00209
40.2999	0.00185
40.3308	0.00163
40.3597	0.00188
40.3866	0.00176
40.4155	0.00191
40.4464	0.00193
40.4753	0.00204
40.5021	0.00186
40.5331	0.00125
40.5599	0.00166
40.5868	0.00193
40.6177	0.00194
40.6466	0.0019
40.6776	0.00218
40.7085	0.00205
40.7374	0.00127
40.7663	0.00191
40.7931	0.00184
40.822	0.00149
40.8509	0.00214
40.8798	0.00185
40.9087	0.00209
40.9376	0.0017
40.9644	0.00156
40.9954	0.00184
41.0264	0.00193
41.0573	0.00217
41.0862	0.00218
41.1151	0.00127
41.1461	0.00186
41.1709	0.00169
41.1997	0.00198
41.2307	0.00163
41.2596	0.00205
41.2885	0.0022
41.3174	0.00228
41.3463	0.00191
41.3752	0.00175
41.4041	0.0022
41.435	0.00175
41.466	0.00253
41.4949	0.00203
41.5258	0.00218
41.5527	0.00182
41.5795	0.00211
41.6084	0.00222
41.6394	0.00197
41.6683	0.00178
41.6971	0.00191
41.724	0.00215
41.7508	0.00216
41.7818	0.00242
41.8127	0.00173
41.8437	0.00202
41.8726	0.00184
41.9015	0.00202
41.9324	0.00228
41.9593	0.00233
41.9861	0.00179
42.0129	0.00174
42.0418	0.00218
42.0707	0.0023
42.0996	0.00221
42.1285	0.00182
42.1594	0.002
42.1904	0.00222
42.2214	0.00223
42.2523	0.00216
42.2792	0.00209
42.3081	0.00217
42.3349	0.00246
42.3638	0.00256
42.3947	0.00202
42.4236	0.00217
42.4525	0.00205
42.4814	0.00223
42.5103	0.0017
42.5371	0.00242
42.5702	0.00235
42.6011	0.00235
42.63	0.002
42.6589	0.00215
42.6899	0.00181
42.7208	0.00241
42.7456	0.0018
42.7745	0.00218
42.8055	0.00226
42.8344	0.00218
42.8633	0.00222
42.8922	0.00229
42.919	0.00221
42.9479	0.00211
42.9809	0.00215
43.0098	0.00228
43.0387	0.00238
43.0655	0.00209
43.0944	0.0023
43.1233	0.00223
43.1501	0.00238
43.179	0.00216
43.21	0.00236
43.2389	0.00191
43.2678	0.00221
43.2967	0.00252
43.3256	0.002
43.3586	0.00256
43.3916	0.00238
43.4226	0.00206
43.4473	0.00181
43.4742	0.00233
43.5051	0.00226
43.532	0.00233
43.5609	0.00199
43.5897	0.00238
43.6186	0.00269
43.6475	0.00256
43.6785	0.00252
43.7053	0.0027
43.7342	0.00244
43.7652	0.00198
43.7961	0.00229
43.825	0.00211
43.8539	0.00235
43.8828	0.00205
43.9117	0.00262
43.9385	0.00211
43.9674	0.00227
43.9943	0.0024
44.0252	0.00245
44.0541	0.00241
44.083	0.00264
44.1099	0.00236
44.1429	0.0025
44.1759	0.00247
44.2048	0.0028
44.2316	0.00239
44.2585	0.00276
44.2874	0.00188
44.3142	0.00216
44.3431	0.00251
44.374	0.00214
44.405	0.00198
44.4339	0.00234
44.4648	0.00247
44.4917	0.00229
44.5206	0.00266
44.5515	0.00242
44.5846	0.00229
44.6134	0.0026
44.6403	0.00234
44.6692	0.00266
44.696	0.00228
44.7249	0.00245
44.7538	0.00241
44.7848	0.00259
44.8136	0.00288
44.8425	0.00266
44.8694	0.00298
44.8962	0.0025
44.9292	0.00235
44.9622	0.00234
44.9953	0.00263
45.0221	0.00214
45.0489	0.00208
45.0799	0.00284
45.1046	0.00229
45.1335	0.00258
45.1624	0.00262
45.1913	0.00304
45.2202	0.00265
45.2491	0.00294
45.276	0.00302
45.3069	0.0024
45.3379	0.00228
45.3688	0.0025
45.3977	0.00262
45.4266	0.00277
45.4555	0.00256
45.4865	0.0026
45.5133	0.00282
45.5422	0.0029
45.569	0.00271
45.5979	0.00242
45.6268	0.00247
45.6557	0.00295
45.6846	0.00284
45.7156	0.00244
45.7486	0.00278
45.7796	0.00274
45.8064	0.00233
45.8353	0.00289
45.8662	0.00308
45.8931	0.00287
45.9199	0.0029
45.9467	0.00278
45.9756	0.003
46.0025	0.00298
46.0334	0.00263
46.0623	0.00274
46.0933	0.00252
46.1242	0.00252
46.1572	0.00265
46.1861	0.0026
46.215	0.00254
46.246	0.00269
46.2749	0.00311
46.3017	0.00288
46.3306	0.0026
46.3595	0.00247
46.3884	0.00258
46.4152	0.00286
46.4421	0.00295
46.4689	0.00322
46.5019	0.0026
46.5329	0.00265
46.5638	0.0027
46.5927	0.00318
46.6216	0.00268
46.6505	0.00252
46.6773	0.00282
46.7062	0.00274
46.7372	0.00314
46.7661	0.00305
46.7929	0.00293
46.8218	0.00282
46.8507	0.00361
46.8817	0.0031
46.9168	0.00313
46.9498	0.00312
46.9746	0.00311
46.9993	0.00311
47.0303	0.00301
47.0592	0.00307
47.0881	0.00299
47.1211	0.00288
47.15	0.00253
47.1768	0.00304
47.2037	0.003
47.2346	0.00323
47.2614	0.00308
47.2924	0.00295
47.3234	0.00282
47.3522	0.00295
47.3811	0.00302
47.41	0.00307
47.4389	0.00349
47.4658	0.00343
47.4947	0.00246
47.5236	0.003
47.5525	0.00305
47.5793	0.00275
47.6082	0.00293
47.6371	0.0029
47.668	0.00335
47.699	0.003
47.732	0.00305
47.7588	0.00353
47.7877	0.003
47.8187	0.00335
47.8455	0.0029
47.8723	0.00306
47.9033	0.00304
47.9322	0.0033
47.9611	0.00287
47.9879	0.00359
48.0168	0.00347
48.0437	0.00336
48.0746	0.0033
48.1056	0.00296
48.1345	0.00304
48.1634	0.00324
48.1943	0.00347
48.2253	0.0031
48.2521	0.00302
48.281	0.0031
48.312	0.00364
48.3409	0.00316
48.3677	0.00295
48.3966	0.00346
48.4234	0.00347
48.4523	0.0036
48.4853	0.00322
48.5163	0.00334
48.5452	0.00323
48.57	0.00352
48.5968	0.00318
48.6257	0.00365
48.6504	0.0033
48.6814	0.00352
48.7165	0.00318
48.7475	0.00305
48.7784	0.00294
48.8073	0.0036
48.8341	0.00341
48.8672	0.00358
48.9002	0.00368
48.927	0.00343
48.9539	0.00368
48.9827	0.00318
49.0116	0.00311
49.0384	0.00332
49.0674	0.00347
49.0983	0.00329
49.1293	0.0036
49.1561	0.00341
49.1871	0.00355
49.2139	0.00376
49.2448	0.00312
49.2758	0.00359
49.3068	0.00323
49.3336	0.0039
49.3604	0.00316
49.3914	0.00352
49.4203	0.00323
49.4471	0.0034
49.476	0.00396
49.5049	0.00355
49.5338	0.00338
49.5627	0.00338
49.5916	0.00336
49.6184	0.00386
49.6494	0.00384
49.6803	0.00328
49.7092	0.00388
49.7381	0.00372
49.767	0.00406
49.798	0.00376
49.8248	0.00371
49.8537	0.00378
49.8847	0.00376
49.9136	0.00396
49.9404	0.0036
49.9693	0.00376
49.9961	0.00334
50.025	0.00386
50.058	0.00342
50.0869	0.00346
50.1158	0.00338
50.1447	0.00346
50.1777	0.00388
50.2066	0.00367
50.2355	0.00364
50.2644	0.00352
50.2933	0.00378
50.3222	0.00341
50.3532	0.00388
50.3821	0.00382
50.411	0.00371
50.4399	0.00373
50.4688	0.00384
50.4977	0.00358
50.5265	0.00401
50.5554	0.00386
50.5843	0.00373
50.6112	0.00404
50.6401	0.00388
50.669	0.00407
50.6979	0.00396
50.7267	0.00408
50.7556	0.00379
50.7825	0.00353
50.8134	0.00406
50.8464	0.0039
50.8774	0.00382
50.9063	0.004
50.9331	0.00418
50.9641	0.004
50.993	0.004
51.0198	0.00409
51.0487	0.00404
51.0776	0.0038
51.1086	0.00385
51.1375	0.00421
51.1643	0.00385
51.1932	0.00376
51.2262	0.00427
51.2572	0.00404
51.2861	0.00354
51.3129	0.00359
51.3418	0.00409
51.3748	0.00377
51.3996	0.00424
51.4305	0.00377
51.4615	0.00426
51.4883	0.00415
51.5172	0.00424
51.5482	0.00412
51.5729	0.00394
51.6018	0.00433
51.6349	0.00432
51.6658	0.00425
51.6947	0.00371
51.7195	0.00431
51.7504	0.00402
51.7773	0.00352
51.8062	0.00396
51.833	0.00394
51.864	0.00394
51.8908	0.00442
51.9217	0.00408
51.9506	0.0048
51.9795	0.00419
52.0105	0.00421
52.0414	0.00442
52.0703	0.00419
52.0992	0.00425
52.1281	0.00451
52.1591	0.00412
52.1859	0.00392
52.2148	0.00386
52.2416	0.00461
52.2705	0.0043
52.2994	0.00446
52.3304	0.00419
52.3572	0.00458
52.3882	0.00437
52.4212	0.00384
52.4542	0.00414
52.4811	0.00442
52.5079	0.00464
52.5368	0.00458
52.5657	0.0041
52.5925	0.0043
52.6193	0.00407
52.6503	0.00474
52.6792	0.00422
52.7081	0.00467
52.737	0.00482
52.7638	0.00478
52.7948	0.00468
52.8278	0.00451
52.8588	0.00414
52.8877	0.00433
52.9166	0.0044
52.9454	0.00437
52.9702	0.0044
52.9991	0.00438
53.028	0.00438
53.0569	0.00452
53.0858	0.00503
53.1168	0.00434
53.1436	0.00437
53.1745	0.00466
53.2076	0.00485
53.2406	0.00454
53.2674	0.00443
53.2963	0.00443
53.3252	0.0041
53.352	0.00474
53.3789	0.00485
53.4098	0.00505
53.4387	0.00446
53.4676	0.00491
53.4965	0.00455
53.5254	0.00474
53.5522	0.00451
53.5832	0.00475
53.6142	0.00476
53.6472	0.00452
53.674	0.00516
53.705	0.00494
53.7339	0.00482
53.7586	0.00467
53.7875	0.0045
53.8164	0.00492
53.8453	0.00488
53.8742	0.00464
53.9031	0.00474
53.932	0.00509
53.9629	0.00481
53.9939	0.00506
54.0249	0.00466
54.0517	0.00539
54.0785	0.00473
54.1095	0.00528
54.1384	0.00498
54.1652	0.00498
54.1941	0.00512
54.223	0.00458
54.2519	0.00505
54.2808	0.00528
54.3097	0.0049
54.3386	0.00529
54.3695	0.0053
54.4026	0.00481
54.4315	0.00481
54.4603	0.00482
54.4913	0.00472
54.5202	0.00498
54.545	0.00431
54.5739	0.00492
54.6028	0.00469
54.6317	0.00482
54.6606	0.0053
54.6894	0.00526
54.7163	0.00518
54.7493	0.00463
54.7823	0.00524
54.8112	0.00496
54.8401	0.00515
54.869	0.00527
54.9	0.00511
54.9247	0.00508
54.9536	0.00504
54.9825	0.00528
55.0114	0.00529
55.0403	0.00496
55.0671	0.00534
55.096	0.00532
55.1229	0.00548
55.1559	0.00528
55.1868	0.00532
55.2178	0.00559
55.2467	0.00492
55.2777	0.00494
55.3066	0.00526
55.3334	0.00542
55.3623	0.00563
55.3932	0.00536
55.4221	0.00562
55.449	0.00546
55.4779	0.00522
55.5047	0.00535
55.5356	0.00521
55.5666	0.00512
55.5976	0.00554
55.6265	0.00556
55.6553	0.00534
55.6863	0.00544
55.7131	0.00494
55.742	0.00563
55.773	0.00521
55.804	0.00547
55.8308	0.00509
55.8576	0.00526
55.8865	0.00581
55.9154	0.00562
55.9464	0.00557
55.9773	0.00565
56.0062	0.00571
56.031	0.00551
56.0599	0.00545
56.0888	0.00563
56.1177	0.00545
56.1466	0.0054
56.1775	0.00565
56.2064	0.00558
56.2332	0.0061
56.2621	0.00571
56.289	0.00588
56.3179	0.00614
56.3509	0.00569
56.3819	0.00583
56.4128	0.00589
56.4438	0.00542
56.4727	0.00554
56.4995	0.00611
56.5263	0.00583
56.5552	0.00516
56.5841	0.0058
56.613	0.00564
56.6419	0.00622
56.6708	0.00586
56.6976	0.0057
56.7265	0.00608
56.7575	0.00576
56.7884	0.00556
56.8173	0.00602
56.8462	0.00592
56.8772	0.00565
56.9061	0.00611
56.935	0.00631
56.9659	0.00588
56.9969	0.00588
57.0258	0.00568
57.0547	0.00605
57.0795	0.00582
57.1084	0.00607
57.1414	0.00583
57.1723	0.00611
57.2012	0.0057
57.2281	0.00641
57.259	0.00612
57.2838	0.00595
57.3127	0.00606
57.3436	0.00608
57.3725	0.00644
57.3994	0.00656
57.4303	0.0064
57.4592	0.00631
57.486	0.00637
57.5149	0.00617
57.548	0.00613
57.581	0.00628
57.6099	0.00605
57.6388	0.0068
57.6656	0.00613
57.6924	0.00644
57.7193	0.00662
57.7502	0.00653
57.7791	0.0066
57.808	0.00641
57.839	0.00632
57.8679	0.00654
57.8968	0.0064
57.9277	0.0065
57.9587	0.00624
57.9855	0.00617
58.0144	0.00655
58.0454	0.00668
58.0722	0.00666
58.099	0.00638
58.13	0.0065
58.1609	0.00648
58.1898	0.0064
58.2187	0.00613
58.2456	0.00644
58.2724	0.00661
[truncated: 1,364 more rows]

## Sheet: Figure 3F
0	0
0.1	0.00573
0.2	0.04012
0.3	0.0894
0.4	0.12837
0.5	0.16046
0.6	0.19256
0.7	0.22465
0.8	0.25674
0.9	0.28883
1	0.32093
1.1	0.35646
1.2	0.38855
1.3	0.42179
1.4	0.45274
1.5	0.48483
1.6	0.51807
1.7	0.55016
1.8	0.5834
1.9	0.61549
2	0.64644
2.1	0.67968
2.2	0.71177
2.3	0.74386
2.4	0.77481
2.5	0.80805
2.6	0.84129
2.7	0.87338
2.8	0.90547
2.9	0.93642
3	0.96851
3.1	1.0029
3.2	1.03614
3.3	1.06938
3.4	1.09918
3.5	1.13356
3.6	1.16566
3.7	1.1966
3.8	1.23099
3.9	1.26193
4	1.29517
4.1	1.32612
4.2	1.35821
4.3	1.3903
4.4	1.42125
4.5	1.45564
4.6	1.48773
4.7	1.52097
4.8	1.55191
4.9	1.58401
5	1.61725
5.1	1.65049
5.2	1.68372
5.3	1.71582
5.4	1.74791
5.5	1.78115
5.6	1.81324
5.7	1.84419
5.8	1.87743
5.9	1.90952
6	1.94276
6.1	1.97256
6.2	2.00465
6.3	2.03789
6.4	2.06884
6.5	2.10322
6.6	2.13532
6.7	2.16741
6.8	2.1995
6.9	2.23045
7	2.26483
7.1	2.29578
7.2	2.33016
7.3	2.36226
7.4	2.39435
7.5	2.42644
7.6	2.46083
7.7	2.49063
7.8	2.52387
7.9	2.55711
8	2.5892
8.1	2.62015
8.2	2.65224
8.3	2.68433
8.4	2.71757
8.5	2.75196
8.6	2.7829
8.7	2.81614
8.8	2.84709
8.9	2.87918
9	2.91357
9.1	2.94451
9.2	2.98004
9.3	3.00984
9.4	3.04308
9.5	3.07403
9.6	3.10498
9.7	3.13821
9.8	3.17031
9.9	3.20469
10	3.23564
10.1	3.26773
10.2	3.29868
10.3	3.33192
10.4	3.36401
10.5	3.3984
10.6	3.43163
10.7	3.46258
10.8	3.49353
10.9	3.52677
11	3.56001
11.1	3.5921
11.2	3.62419
11.3	3.65743
11.4	3.68952
11.5	3.71932
11.6	3.75256
11.7	3.78465
11.8	3.81675
11.9	3.85113
12	3.88437
12.1	3.91646
12.2	3.94626
12.3	3.9795
12.4	4.01389
12.5	4.04598
12.6	4.07922
12.7	4.11017
12.8	4.14226
12.9	4.17435
13	4.2053
13.1	4.23739
13.2	4.27178
13.3	4.30502
13.4	4.33711
13.5	4.36691
13.6	4.40015
13.7	4.43109
13.8	4.46319
13.9	4.49872
14	4.53081
14.1	4.5652
14.2	4.59385
14.3	4.62709
14.4	4.65918
14.5	4.69013
14.6	4.72681
14.7	4.75775
14.8	4.79099
14.9	4.82194
15	4.85403
15.1	4.88612
15.2	4.91822
15.3	4.9526
15.4	4.98355
15.5	5.01564
15.6	5.04773
15.7	5.07983
15.8	5.11307
15.9	5.14745
16	5.17954
16.1	5.21164
16.2	5.24258
16.3	5.27582
16.4	5.30792
16.5	5.33886
16.6	5.3721
16.7	5.40534
16.8	5.43973
16.9	5.46953
17	5.50162
17.1	5.53256
17.2	5.56351
17.3	5.59675
17.4	5.62884
17.5	5.66208
17.6	5.69418
17.7	5.72741
17.8	5.75951
17.9	5.7916
18	5.82484
18.1	5.85693
18.2	5.88902
18.3	5.92112
18.4	5.95321
18.5	5.9853
18.6	6.01854
18.7	6.05293
18.8	6.08502
18.9	6.11596
19	6.15035
19.1	6.18244
19.2	6.21339
19.3	6.24777
19.4	6.27872
19.5	6.31196
19.6	6.34291
19.7	6.375
19.8	6.40709
19.9	6.43919
20	6.47357
20.1	6.50566
20.2	6.53776
20.3	6.56985
20.4	6.60194
20.5	6.63289
20.6	6.66613
20.7	6.69822
20.8	6.73031
20.9	6.76355
21	6.79564
21.1	6.82659
21.2	6.85983
21.3	6.89307
21.4	6.92516
21.5	6.95726
21.6	6.98935
21.7	7.02144
21.8	7.05468
21.9	7.08563
22	7.12001
22.1	7.15325
22.2	7.18534
22.3	7.21629
22.4	7.24838
22.5	7.28047
22.6	7.31257
22.7	7.34925
22.8	7.37905
22.9	7.41114
23	7.44208
23.1	7.47418
23.2	7.50742
23.3	7.53951
23.4	7.57504
23.5	7.60484
23.6	7.63808
23.7	7.66903
23.8	7.70112
23.9	7.73321
24	7.76645
24.1	7.79969
24.2	7.83293
24.3	7.86387
24.4	7.89482
24.5	7.92691
24.6	7.95901
24.7	7.99454
24.8	8.02549
24.9	8.05758
25	8.08852
25.1	8.12176
25.2	8.155
25.3	8.18595
25.4	8.22033
25.5	8.25357
25.6	8.28567
25.7	8.31661
25.8	8.34756
25.9	8.3808
26	8.41404
26.1	8.44842
26.2	8.48051
26.3	8.51146
26.4	8.54355
26.5	8.57565
26.6	8.60774
26.7	8.64098
26.8	8.67422
26.9	8.70631
27	8.73726
27.1	8.76935
27.2	8.80144
27.3	8.83354
27.4	8.86563
27.5	8.89887
27.6	8.9344
27.7	8.9642
27.8	8.99515
27.9	9.02724
28	9.06048
28.1	9.09601
28.2	9.12581
28.3	9.1579
28.4	9.18885
28.5	9.22094
28.6	9.25418
28.7	9.28742
28.8	9.32066
28.9	9.35275
29	9.3837
29.1	9.41579
29.2	9.44788
29.3	9.47998
29.4	9.51436
29.5	9.54875
29.6	9.58199
29.7	9.61179
29.8	9.64502
29.9	9.67712
30	9.70806
30.1	9.7436
30.2	9.7734
30.3	9.80663
30.4	9.83643
30.5	9.86967
30.6	9.90177
30.7	9.93386
30.8	9.96825
30.9	9.99919
30.902	10.0003
30.904	10.0003
30.906	10.0015
31.006	10.0026
31.106	9.97741
31.206	9.91896
31.306	9.87197
31.406	9.83987
31.506	9.80778
31.606	9.77454
31.706	9.74016
31.806	9.70692
31.906	9.67712
32.006	9.64388
32.106	9.61179
32.206	9.57855
32.306	9.54531
32.406	9.51321
32.506	9.48112
32.606	9.45017
32.706	9.41808
32.806	9.38599
32.906	9.3539
33.006	9.31837
33.106	9.28742
33.206	9.25533
33.306	9.22209
33.406	9.19114
33.506	9.16019
33.606	9.1281
33.706	9.09257
33.806	9.05933
33.906	9.02953
34.006	8.99629
34.106	8.96534
34.206	8.93211
34.306	8.90001
34.406	8.86563
34.506	8.83354
34.606	8.80373
34.706	8.7705
34.806	8.7384
34.906	8.70516
35.006	8.67192
35.106	8.63983
35.206	8.60659
35.306	8.57565
35.406	8.54241
35.506	8.51146
35.606	8.47937
35.706	8.44384
35.806	8.41289
35.906	8.3808
36.006	8.34871
36.106	8.31776
36.206	8.28567
36.306	8.25357
36.406	8.21804
36.506	8.1871
36.606	8.15729
36.706	8.12176
36.806	8.09082
36.906	8.05987
37.006	8.02778
37.106	7.99225
37.206	7.95901
37.306	7.92921
37.406	7.89597
37.506	7.86502
37.606	7.83293
37.706	7.79854
37.806	7.7653
37.906	7.73436
38.006	7.70341
38.106	7.67132
38.206	7.63808
38.306	7.60713
38.406	7.5716
38.506	7.53836
38.606	7.50742
38.706	7.47418
38.806	7.44323
38.906	7.41114
39.006	7.38019
39.106	7.34466
39.206	7.31142
39.306	7.28047
39.406	7.24724
39.506	7.21743
39.606	7.18534
39.706	7.1521
39.806	7.11886
39.906	7.08677
40.006	7.05582
40.106	7.02144
40.206	6.99049
40.306	6.95955
40.406	6.92516
40.506	6.89307
40.606	6.86098
40.706	6.82888
40.806	6.79679
40.906	6.76355
41.006	6.73261
41.106	6.69707
41.206	6.66613
41.306	6.63518
41.406	6.60079
41.506	6.56985
41.606	6.53776
41.706	6.50566
41.806	6.47128
41.906	6.44033
42.006	6.40824
42.106	6.37385
42.206	6.34291
42.306	6.31081
42.406	6.27872
42.506	6.24434
42.606	6.21224
42.706	6.1813
42.806	6.14691
42.906	6.11596
43.006	6.08273
43.106	6.04949
43.206	6.01854
43.306	5.98645
43.406	5.9555
43.506	5.92112
43.606	5.89017
43.706	5.85922
43.806	5.82484
43.906	5.79389
44.006	5.7618
44.106	5.72741
44.206	5.69532
44.306	5.66208
44.406	5.63114
44.506	5.59675
44.606	5.5658
44.706	5.536
44.806	5.50162
44.906	5.47067
45.006	5.43743
45.106	5.40419
45.206	5.37095
45.306	5.33886
45.406	5.30792
45.506	5.27468
45.606	5.24373
45.706	5.21049
45.806	5.17611
45.906	5.14401
46.006	5.11192
46.106	5.08097
46.206	5.04773
46.306	5.01564
46.406	4.98355
46.506	4.94916
46.606	4.91707
46.706	4.88612
46.806	4.85518
46.906	4.82309
47.006	4.7887
47.106	4.75775
47.206	4.72337
47.306	4.69242
47.406	4.66262
47.506	4.62824
47.606	4.59729
47.706	4.5629
47.806	4.53081
47.906	4.49757
48.006	4.46433
48.106	4.43339
48.206	4.40129
48.306	4.37035
48.406	4.33711
48.506	4.30272
48.606	4.27063
48.706	4.23854
48.806	4.20645
48.906	4.17321
49.006	4.14226
49.106	4.11131
49.206	4.07464
49.306	4.04369
49.406	4.01274
49.506	3.97836
49.606	3.94741
49.706	3.91646
49.806	3.88437
49.906	3.84884
50.006	3.81675
50.106	3.78809
50.206	3.75371
50.306	3.72276
50.406	3.68952
50.506	3.65743
50.606	3.62304
50.706	3.59095
50.806	3.56115
50.906	3.52562
51.006	3.49467
51.106	3.46373
51.206	3.42934
51.306	3.39725
51.406	3.36516
51.506	3.33306
51.606	3.30212
51.706	3.27002
51.806	3.23908
51.906	3.2024
52.006	3.16916
52.106	3.13821
52.206	3.10612
52.306	3.07403
52.406	3.04079
52.506	3.00984
52.606	2.97546
52.706	2.94337
52.806	2.91242
52.906	2.87803
53.006	2.84823
53.106	2.81614
53.206	2.78405
53.306	2.74966
53.406	2.71642
53.506	2.68548
53.606	2.65338
53.706	2.62129
53.806	2.58805
53.906	2.55481
54.006	2.52387
54.106	2.49177
54.206	2.45968
54.306	2.42874
54.406	2.3955
54.506	2.36455
54.606	2.32787
54.706	2.29578
54.806	2.26483
54.906	2.23159
55.006	2.20179
55.106	2.1697
55.206	2.13761
55.306	2.10322
55.406	2.07113
55.506	2.03904
55.606	2.00465
55.706	1.97371
55.806	1.94276
55.906	1.90837
56.006	1.87628
56.106	1.84304
56.206	1.81095
56.306	1.77886
56.406	1.74676
56.506	1.71467
56.606	1.68143
56.706	1.64934
56.806	1.61725
56.906	1.58515
57.006	1.55306
57.106	1.52097
57.206	1.49002
57.306	1.45449
57.406	1.4224
57.506	1.3926
57.606	1.35821
57.706	1.32727
57.806	1.29517
57.906	1.26308
58.006	1.22869
58.106	1.1966
58.206	1.16566
58.306	1.13012
58.406	1.10032
58.506	1.06823
58.606	1.03614
58.706	1.0029
58.806	0.96966
58.906	0.93986
59.006	0.90547
59.106	0.87567
59.206	0.84129
59.306	0.80805
59.406	0.77596
59.506	0.74386
59.606	0.71177
59.706	0.67853
59.806	0.64644
59.906	0.61435
60.006	0.57882
60.106	0.54787
60.206	0.51692
60.306	0.48483
60.406	0.45274
60.506	0.4195
60.606	0.38741
60.706	0.35417
60.806	0.32322
60.906	0.29342
61.006	0.25903
61.106	0.22809
61.206	0.19485
61.306	0.16161
61.406	0.12837
61.506	0.09513
61.606	0.06533
61.706	0.03209
61.804	0
61.806	0
61.812	-0.00229
61.912	-0.00344
62.012	0.01948
62.112	0.07909
62.212	0.12837
62.312	0.16276
62.412	0.196
62.512	0.2258
62.612	0.25789
62.712	0.28883
62.812	0.32093
62.912	0.35531
63.012	0.38741
63.112	0.42179
63.212	0.45274
63.312	0.48483
63.412	0.51692
63.512	0.54902
63.612	0.5834
63.712	0.61549
63.812	0.64644
63.912	0.67853
64.012	0.71063
64.112	0.74272
64.212	0.77596
64.312	0.8092
64.412	0.84244
64.512	0.87338
64.612	0.90547
64.712	0.93642
64.812	0.96851
64.912	1.00175
65.012	1.03385
65.112	1.06823
65.212	1.09918
65.312	1.13127
65.412	1.16451
65.512	1.19546
65.612	1.22984
65.712	1.26193
65.812	1.29517
65.912	1.32612
66.012	1.35707
66.112	1.3903
66.212	1.42125
66.312	1.45678
66.412	1.48888
66.512	1.52097
66.612	1.55306
66.712	1.58515
66.812	1.61839
66.912	1.64934
67.012	1.68372
67.112	1.71582
67.212	1.74676
67.312	1.77886
67.412	1.8121
67.512	1.84419
67.612	1.87743
67.712	1.90952
67.812	1.94276
67.912	1.97371
68.012	2.0058
68.112	2.03789
68.212	2.06998
68.312	2.10322
68.412	2.13417
68.512	2.16741
68.612	2.1995
68.712	2.23045
68.812	2.26483
68.912	2.29693
69.012	2.33016
69.112	2.36226
69.212	2.3955
69.312	2.42759
69.412	2.45968
69.512	2.48948
69.612	2.52387
69.712	2.55596
69.812	2.58805
69.912	2.62015
70.012	2.65338
70.112	2.68548
70.212	2.71642
70.312	2.75196
70.412	2.78405
70.512	2.81614
70.612	2.84709
70.712	2.87918
70.812	2.91242
70.912	2.94451
71.012	2.9789
71.112	3.00984
71.212	3.04308
71.312	3.07403
71.412	3.10612
71.512	3.13821
71.612	3.17031
71.712	3.20469
71.812	3.23564
71.912	3.26659
72.012	3.29868
72.112	3.33077
72.212	3.36401
72.312	3.3984
72.412	3.43163
72.512	3.46373
72.612	3.49467
72.712	3.52562
72.812	3.55886
72.912	3.58981
73.012	3.62419
73.112	3.65628
73.212	3.68952
73.312	3.72047
73.412	3.75256
73.512	3.7858
73.612	3.8156
73.712	3.85228
73.812	3.88437
73.912	3.91646
74.012	3.94741
74.112	3.97836
74.212	4.01274
74.312	4.04598
74.412	4.07922
74.512	4.11131
74.612	4.14226
74.712	4.17435
74.812	4.20645
74.912	4.23739
75.012	4.27063
75.112	4.30502
75.212	4.33826
75.312	4.36691
75.412	4.399
75.512	4.43109
75.612	4.46319
75.712	4.49872
75.812	4.53081
75.912	4.5652
76.012	4.59385
76.112	4.62709
76.212	4.65918
76.312	4.69013
76.412	4.72451
76.512	4.75775
76.612	4.79099
76.712	4.82194
76.812	4.85403
76.912	4.88612
77.012	4.91822
77.112	4.95146
77.212	4.9847
77.312	5.01564
77.412	5.04888
77.512	5.07983
77.612	5.11192
77.712	5.14516
77.812	5.17954
77.912	5.21164
78.012	5.24258
78.112	5.27582
78.212	5.30792
78.312	5.33886
78.412	5.37325
78.512	5.40534
78.612	5.43858
78.712	5.46838
78.812	5.50047
78.912	5.53142
79.012	5.56351
79.112	5.5979
79.212	5.62999
79.312	5.66437
79.412	5.69647
79.512	5.72856
79.612	5.76065
79.712	5.7916
79.812	5.82369
79.912	5.85578
80.012	5.88902
80.112	5.92112
80.212	5.95436
80.312	5.98645
80.412	6.01854
80.512	6.05178
80.612	6.08502
80.712	6.11596
80.812	6.1492
80.912	6.18015
81.012	6.21224
81.112	6.24548
81.212	6.27987
81.312	6.31196
81.412	6.34291
81.512	6.375
81.612	6.40824
81.712	6.44033
81.812	6.47357
81.912	6.50566
82.012	6.53776
82.112	6.5687
82.212	6.59965
82.312	6.63403
82.412	6.66383
82.512	6.69707
82.612	6.73031
82.712	6.76241
82.812	6.79564
82.912	6.82774
83.012	6.85983
83.112	6.89307
83.212	6.92516
83.312	6.95726
83.412	6.9882
83.512	7.02144
83.612	7.05468
83.712	7.08563
83.812	7.11886
83.912	7.1521
84.012	7.18534
84.112	7.21629
84.212	7.24838
84.312	7.28047
84.412	7.31257
84.512	7.3481
84.612	7.37905
84.712	7.41228
84.812	7.44323
84.912	7.47532
85.012	7.50742
85.112	7.53951
85.212	7.57389
85.312	7.60484
85.412	7.63693
85.512	7.66903
85.612	7.69997
85.712	7.73207
85.812	7.76645
85.912	7.79969
86.012	7.83293
86.112	7.86387
86.212	7.89482
86.312	7.92691
86.412	7.95901
86.512	7.99454
86.612	8.02549
86.712	8.05758
86.812	8.08852
86.912	8.12062
87.012	8.155
87.112	8.18595
87.212	8.22033
87.312	8.25357
87.412	8.28567
87.512	8.31661
87.612	8.34756
87.712	8.37965
87.812	8.41289
87.912	8.44842
88.012	8.48051
88.112	8.51146
88.212	8.54241
88.312	8.5745
88.412	8.60659
88.512	8.64098
88.612	8.67422
88.712	8.70746
88.812	8.7384
88.912	8.7705
89.012	8.80144
89.112	8.83239
89.212	8.86677
89.312	8.89887
89.412	8.9344
89.512	8.9642
89.612	8.99515
89.712	9.02724
89.812	9.06048
89.912	9.09486
90.012	9.12466
90.112	9.15675
90.212	9.18885
90.312	9.22094
90.412	9.25418
90.512	9.28742
90.612	9.32066
90.712	9.3539
90.812	9.38484
90.912	9.41579
91.012	9.44788
91.112	9.47883
91.212	9.51436
91.312	9.54875
91.412	9.58084
91.512	9.61179
91.612	9.64502
91.712	9.67597
91.812	9.70806
91.912	9.74245
92.012	9.77454
92.112	9.80663
92.212	9.83643
92.312	9.87082
92.412	9.90177
92.512	9.93386
92.612	9.96825
92.712	10.0003
92.714	10.0015
92.716	10.0015
92.816	10.0049
92.916	9.97741
93.016	9.91552
93.116	9.87197
93.216	9.83873
93.316	9.80549
93.416	9.77454
93.516	9.73901
93.616	9.70577
93.716	9.67597
93.816	9.64159
93.916	9.61064
94.016	9.5774
94.116	9.54531
94.216	9.51321
94.316	9.48112
94.416	9.45132
94.516	9.41694
94.616	9.38484
94.716	9.35275
94.816	9.31837
94.916	9.28627
95.016	9.25418
95.116	9.22209
95.216	9.19114
95.316	9.15905
95.416	9.12696
95.516	9.09257
95.616	9.05933
95.716	9.02838
95.816	8.99629
95.916	8.96534
96.016	8.93211
96.116	8.89887
96.216	8.86448
96.316	8.83354
96.416	8.80259
96.516	8.76935
96.616	8.7384
96.716	8.70516
96.816	8.67078
96.916	8.63869
97.016	8.60659
97.116	8.57565
97.216	8.54241
97.316	8.51146
97.416	8.47937
97.516	8.44269
97.616	8.41174
97.716	8.3808
97.816	8.34871
97.916	8.31661
98.016	8.28452
98.116	8.25357
98.216	8.21804
98.316	8.18595
98.416	8.15615
98.516	8.12176
98.616	8.09082
98.716	8.05872
98.816	8.02663
98.916	7.99225
99.016	7.95901
99.116	7.92921
99.216	7.89597
99.316	7.86387
99.416	7.83178
99.516	7.7974
99.616	7.7653
99.716	7.73321
99.816	7.70226
99.916	7.67017
100.016	7.63808
100.116	7.60599
100.216	7.57045
100.316	7.53836
100.416	7.50742
100.516	7.47418
100.616	7.44323
100.716	7.40999
100.816	7.37905
100.916	7.34351
101.016	7.31142
101.116	7.28047
101.216	7.24609
101.316	7.21629
101.416	7.18305
101.516	7.1521
101.616	7.11886
101.716	7.08677
101.816	7.05582
101.916	7.02029
102.016	6.98935
102.116	6.9584
102.216	6.92516
102.316	6.89307
102.416	6.85983
102.516	6.82659
102.616	6.79564
102.716	6.76355
102.816	6.73146
102.916	6.69707
103.016	6.66613
103.116	6.63518
103.216	6.60079
103.316	6.5687
103.416	6.53776
103.516	6.50566
103.616	6.47013
103.716	6.43804
103.816	6.40709
103.916	6.37271
104.016	6.34291
104.116	6.30967
104.216	6.27758
104.316	6.24319
104.416	6.21224
104.516	6.18015
104.616	6.14691
104.716	6.11482
104.816	6.08273
104.916	6.04949
105.016	6.01739
105.116	5.98645
105.216	5.95436
105.316	5.92112
105.416	5.88902
105.516	5.85808
105.616	5.82369
105.716	5.79275
105.816	5.76065
105.916	5.72741
106.016	5.69532
106.116	5.66323
106.216	5.63114
106.316	5.59675
106.416	5.56466
106.516	5.53486
106.616	5.50047
106.716	5.46953
106.816	5.43743
106.916	5.40419
107.016	5.37095
107.116	5.33772
107.216	5.30792
107.316	5.27468
107.416	5.24258
107.516	5.21049
107.616	5.17611
107.716	5.14401
107.816	5.11077
107.916	5.07983
108.016	5.04659
108.116	5.01449
108.216	4.98355
108.316	4.94802
108.416	4.91707
108.516	4.88612
108.616	4.85403
108.716	4.82079
108.816	4.78755
108.916	4.75661
109.016	4.72337
109.116	4.69128
109.216	4.66148
109.316	4.62709
109.416	4.59614
109.516	4.5629
109.616	4.52967
109.716	4.49643
109.816	4.46433
109.916	4.43339
110.016	4.40129
110.116	4.3692
110.216	4.33596
110.316	4.30272
110.416	4.26948
110.516	4.23854
110.616	4.2053
110.716	4.17321
110.816	4.14111
110.916	4.11017
111.016	4.07464
111.116	4.04254
111.216	4.0116
111.316	3.97836
111.416	3.94741
111.516	3.91532
111.616	3.88323
111.716	3.84769
111.816	3.81675
111.916	3.78695
112.016	3.75256
112.116	3.72162
112.216	3.68952
112.316	3.65628
112.416	3.62304
112.516	3.58981
112.616	3.56001
112.716	3.52562
112.816	3.49467
112.916	3.46258
113.016	3.42934
113.116	3.39496
113.216	3.36401
113.316	3.33306
113.416	3.30212
113.516	3.26888
113.616	3.23793
113.716	3.2024
113.816	3.17031
113.916	3.13821
114.016	3.10612
114.116	3.07518
114.216	3.04079
114.316	3.00984
114.416	2.97431
114.516	2.94222
114.616	2.91127
114.716	2.87689
114.816	2.84823
114.916	2.81499
115.016	2.7829
115.116	2.74852
115.216	2.71642
115.316	2.68548
115.416	2.65224
115.516	2.62015
115.616	2.58805
115.716	2.55481
115.816	2.52272
115.916	2.49063
116.016	2.45854
116.116	2.42759
116.216	2.39435
116.316	2.3634
116.416	2.32787
116.516	2.29463
116.616	2.26369
116.716	2.23159
116.816	2.20065
116.916	2.16855
117.016	2.13646
117.116	2.10208
117.216	2.07113
117.316	2.03904
117.416	2.00465
117.516	1.97371
117.616	1.94161
117.716	1.90837
117.816	1.87513
117.916	1.8419
118.016	1.8098
118.116	1.77771
118.216	1.74676
118.316	1.71352
118.416	1.67914
118.516	1.64934
118.616	1.61725
118.716	1.58515
118.816	1.55306
118.916	1.52097
119.016	1.49002
119.116	1.45334
119.216	1.42125
119.316	1.39145
119.416	1.35821
119.516	1.32612
119.616	1.29288
119.716	1.26193
119.816	1.22755
119.916	1.19546
120.016	1.16566
120.116	1.13012
120.216	1.09918
120.316	1.06823
120.416	1.03499
120.516	1.0029
120.616	0.97081
120.716	0.93986
120.816	0.90547
120.916	0.87453
121.016	0.84129
121.116	0.8069
121.216	0.77481
121.316	0.74272
121.416	0.71063
121.516	0.67853
121.616	0.64529
121.716	0.61435
121.816	0.57996
121.916	0.54787
122.016	0.51692
122.116	0.48483
122.216	0.45159
122.316	0.41835
122.416	0.38741
122.516	0.35417
122.616	0.32322
122.716	0.29227
122.816	0.25789
122.916	0.22694
123.016	0.19256
123.116	0.15932
123.216	0.12722
123.316	0.09399
123.416	0.06419
123.516	0.03095
123.614	0
123.616	0
123.624	-0.00229
123.724	-0.00344
123.824	0.01834
123.924	0.07794
124.024	0.12608
124.124	0.16161
124.224	0.1937
124.324	0.22465
124.424	0.25674
124.524	0.28769
124.624	0.31978
124.724	0.35302
124.824	0.38511
124.924	0.4195
125.024	0.45159
125.124	0.48483
125.224	0.51692
125.324	0.54787
125.424	0.58225
125.524	0.61435
125.624	0.64644
125.724	0.67739
125.824	0.70948
125.924	0.74157
126.024	0.77481
126.124	0.8092
126.224	0.84129
126.324	0.87224
126.424	0.90318
126.524	0.93528
126.624	0.96737
126.724	1.00061
126.824	1.0327
126.924	1.06594
127.024	1.09803
127.124	1.13012
127.224	1.16336
127.324	1.19431
127.424	1.22755
127.524	1.25964
127.624	1.29403
127.724	1.32497
127.824	1.35592
127.924	1.38916
128.024	1.42011
128.124	1.45564
128.224	1.48773
128.324	1.51982
128.424	1.55077
128.524	1.58401
128.624	1.6161
128.724	1.64819
128.824	1.68258
128.924	1.71467
129.024	1.74676
129.124	1.77886
129.224	1.81095
129.324	1.84304
129.424	1.87628
129.524	1.90837
129.624	1.94161
129.724	1.97256
129.824	2.00465
129.924	2.03674
130.024	2.06884
130.124	2.10208
130.224	2.13302
130.324	2.16626
130.424	2.19721
130.524	2.2293
130.624	2.26254
130.724	2.29463
130.824	2.32787
130.924	2.36111
131.024	2.3932
131.124	2.4253
131.224	2.45854
131.324	2.48948
131.424	2.52272
131.524	2.55481
131.624	2.58691
131.724	2.619
131.824	2.65224
131.924	2.68433
132.024	2.71642
132.124	2.74966
132.224	2.7829
132.324	2.81499
132.424	2.84594
132.524	2.87803
132.624	2.91127
132.724	2.94337
132.824	2.9789
132.924	3.0087
133.024	3.04194
133.124	3.07288
133.224	3.10498
133.324	3.13707
133.424	3.16916
133.524	3.20355
133.624	3.23449
133.724	3.26659
133.824	3.29753
133.924	3.32962
134.024	3.36286
134.124	3.3961
134.224	3.43049
134.324	3.46258
134.424	3.49238
134.524	3.52447
134.624	3.55771
134.724	3.58981
134.824	3.62304
134.924	3.65628
135.024	3.68838
135.124	3.71818
135.224	3.75142
135.324	3.78351
135.424	3.8156
135.524	3.85113
135.624	3.88208
135.724	3.91532
135.824	3.94626
135.924	3.97836
136.024	4.01045
136.124	4.04369
136.224	4.07807
136.324	4.11017
136.424	4.14111
136.524	4.17321
136.624	4.20415
136.724	4.23625
136.824	4.26948
136.924	4.30387
137.024	4.33596
137.124	4.36576
137.224	4.39786
137.324	4.42995
137.424	4.46204
137.524	4.49643
137.624	4.52967
137.724	4.5629
137.824	4.5927
137.924	4.6248
138.024	4.65804
138.124	4.68898
138.224	4.72337
138.324	4.75661
138.424	4.7887
138.524	4.82079
138.624	4.85174
138.724	4.88498
138.824	4.91707
138.924	4.95031
139.024	4.98355
139.124	5.01449
139.224	5.04659
139.324	5.07868
139.424	5.10963
139.524	5.14401
139.624	5.1784
139.724	5.21049
139.824	5.24029
139.924	5.27353
140.024	5.30562
140.124	5.33772
140.224	5.3721
140.324	5.40305
140.424	5.43629
140.524	5.46723
140.624	5.49933
140.724	5.53142
140.824	5.56236
140.924	5.59675
141.024	5.62884
141.124	5.66208
141.224	5.69418
141.324	5.72627
141.424	5.75836
141.524	5.79045
141.624	5.82255
141.724	5.85464
141.824	5.88788
141.924	5.91997
142.024	5.95206
142.124	5.9853
142.224	6.01739
142.324	6.05063
142.424	6.08387
142.524	6.11482
142.624	6.14806
142.724	6.18015
142.824	6.2111
142.924	6.24434
143.024	6.27758
143.124	6.31081
143.224	6.34176
143.324	6.37385
143.424	6.40709
143.524	6.43919
143.624	6.47128
143.724	6.50452
143.824	6.53661
143.924	6.56756
144.024	6.5985
144.124	6.63174
144.224	6.66269
144.324	6.69707
144.424	6.72917
144.524	6.76241
144.624	6.7945
144.724	6.82544
144.824	6.85754
144.924	6.89078
145.024	6.92402
145.124	6.95496
145.224	6.98705
145.324	7.02029
145.424	7.05239
145.524	7.08448
145.624	7.11886
145.724	7.15096
145.824	7.1842
145.924	7.21629
146.024	7.24838
146.124	7.28047
146.224	7.31142
146.324	7.34581
146.424	7.3779
146.524	7.41114
146.624	7.44094
146.724	7.47303
146.824	7.50627
146.924	7.53836
147.024	7.57275
147.124	7.6037
147.224	7.63579
147.324	7.66673
147.424	7.69883
147.524	7.73092
147.624	7.7653
147.724	7.79969
147.824	7.83064
147.924	7.86273
148.024	7.89368
148.124	7.92577
148.224	7.95786
148.324	7.99225
148.424	8.02434
148.524	8.05643
148.624	8.08738
148.724	8.12062
148.824	8.15271
148.924	8.1848
149.024	8.22033
149.124	8.25128
149.224	8.28452
149.324	8.31547
149.424	8.34756
149.524	8.37965
149.624	8.41174
149.724	8.44613
149.824	8.47822
149.924	8.51032
150.024	8.54126
150.124	8.57335
150.224	8.60545
150.324	8.63983
150.424	8.67307
150.524	8.70516
150.624	8.73611
150.724	8.7682
150.824	8.79915
150.924	8.83239
151.024	8.86677
151.124	8.90001
151.224	8.93325
151.324	8.96191
151.424	8.994
151.524	9.02609
151.624	9.05818
151.724	9.09257
151.824	9.12352
151.924	9.15675
152.024	9.1877
152.124	9.21979
152.224	9.25303
152.324	9.28513
152.424	9.31951
152.524	9.3516
152.624	9.38484
152.724	9.41694
152.824	9.44788
152.924	9.47998
153.024	9.51321
153.124	9.54531
153.224	9.57855
153.324	9.61064
153.424	9.64388
153.524	9.67597
153.624	9.70806
153.724	9.7413
153.824	9.7734
153.924	9.80549
154.024	9.83643
154.124	9.86853
154.224	9.89947
154.324	9.93157
154.424	9.9671
154.524	9.99804
154.53	10.0003
154.532	10.0003
154.534	10.0015
154.634	10.0026
154.734	9.97741
154.834	9.91667
154.934	9.87311
155.034	9.83987
155.134	9.80663
155.234	9.77454
155.334	9.73901
155.434	9.70806
155.534	9.67597
155.634	9.64273
155.734	9.61064
155.834	9.5774
155.934	9.54531
156.034	9.51436
156.134	9.48227
156.234	9.45017
156.334	9.41808
156.434	9.38599
156.534	9.3539
156.634	9.31951
156.734	9.28627
156.834	9.25533
156.934	9.22323
157.034	9.19229
157.134	9.15905
157.234	9.1281
157.334	9.09257
157.434	9.06048
157.534	9.02953
157.634	8.99629
157.734	8.96649
157.834	8.93325
157.934	8.89887
158.034	8.86563
158.134	8.83468
158.234	8.80373
158.334	8.76935
158.434	8.7384
158.534	8.70631
158.634	8.67192
158.734	8.63983
158.834	8.60774
158.934	8.57565
159.034	8.54241
159.134	8.51146
159.234	8.47937
159.334	8.44384
159.434	8.41289
159.534	8.3808
159.634	8.34871
159.734	8.31776
159.834	8.28567
159.934	8.25472
160.034	8.21804
160.134	8.18595
160.234	8.15615
160.334	8.12176
160.434	8.09196
160.534	8.05987
160.634	8.02778
160.734	7.99225
160.834	7.96015
160.934	7.92921
161.034	7.89597
161.134	7.86502
161.234	7.83293
161.334	7.79854
161.434	7.7653
161.534	7.73436
161.634	7.70226
161.734	7.67132
161.834	7.63808
161.934	7.60713
162.034	7.5716
162.134	7.53836
162.234	7.50742
162.334	7.47418
162.434	7.44323
162.534	7.41114
162.634	7.38019
162.734	7.34351
162.834	7.31142
162.934	7.28162
163.034	7.24724
163.134	7.21629
163.234	7.18305
163.334	7.1521
163.434	7.12001
163.534	7.08792
163.634	7.05582
163.734	7.02144
163.834	6.99164
163.934	6.9584
164.034	6.92516
164.134	6.89307
164.234	6.85983
164.334	6.82659
164.434	6.79679
164.534	6.76355
164.634	6.73261
164.734	6.69707
164.834	6.66613
164.934	6.63518
165.034	6.60194
165.134	6.57099
165.234	6.53776
165.334	6.50681
165.434	6.47128
165.534	6.43919
165.634	6.40824
165.734	6.37385
165.834	6.34291
165.934	6.30967
166.034	6.27758
166.134	6.24319
166.234	6.21224
166.334	6.18244
166.434	6.14806
166.534	6.11596
166.634	6.08273
166.734	6.04949
166.834	6.01854
166.934	5.98645
167.034	5.9555
167.134	5.92112
167.234	5.89017
167.334	5.85922
167.434	5.82484
167.534	5.79275
167.634	5.76065
167.734	5.72741
167.834	5.69532
167.934	5.66323
168.034	5.63228
168.134	5.59675
168.234	5.5658
168.334	5.536
168.434	5.50162
168.534	5.47067
168.634	5.43743
168.734	5.40419
168.834	5.37095
168.934	5.33772
169.034	5.30792
169.134	5.27468
169.234	5.24258
169.334	5.21049
169.434	5.17725
169.534	5.14401
169.634	5.11192
169.734	5.08097
169.834	5.04773
169.934	5.01449
170.034	4.98355
170.134	4.94916
170.234	4.91822
170.334	4.88612
170.434	4.85289
170.534	4.82194
170.634	4.78985
170.734	4.7589
170.834	4.72337
170.934	4.69128
171.034	4.66148
171.134	4.62709
171.234	4.59614
171.334	4.56405
171.434	4.53081
171.534	4.49757
171.634	4.46548
171.734	4.43453
171.834	4.40244
171.934	4.37035
172.034	4.33711
172.134	4.30272
172.234	4.27063
172.334	4.23854
172.434	4.2053
172.534	4.17435
172.634	4.14341
172.734	4.11131
172.834	4.07464
172.934	4.04369
173.034	4.01274
173.134	3.9795
173.234	3.94856
173.334	3.91646
173.434	3.88437
173.534	3.84884
173.634	3.81675
173.734	3.7858
173.834	3.75256
173.934	3.72162
174.034	3.69067
174.134	3.65743
174.234	3.62304
174.334	3.59095
174.434	3.56115
174.534	3.52677
174.634	3.49582
174.734	3.46373
174.834	3.42934
174.934	3.3961
175.034	3.36516
175.134	3.33306
175.234	3.30212
175.334	3.27002
175.434	3.23908
175.534	3.2024
175.634	3.17031
175.734	3.13936
175.834	3.10612
175.934	3.07518
176.034	3.04194
176.134	3.00984
176.234	2.97431
176.334	2.94222
176.434	2.91127
176.534	2.87803
176.634	2.84823
176.734	2.81499
176.834	2.7829
176.934	2.74966
177.034	2.71757
177.134	2.68662
177.234	2.65338
177.334	2.62358
177.434	2.5892
177.534	2.55596
177.634	2.52387
177.734	2.49063
177.834	2.45854
177.934	2.42644
178.034	2.3932
178.134	2.36226
178.234	2.32787
178.334	2.29578
178.434	2.26483
178.534	2.23159
178.634	2.20179
178.734	2.1697
178.834	2.13761
178.934	2.10322
179.034	2.07228
179.134	2.04018
179.234	2.0058
179.334	1.97485
179.434	1.94276
179.534	1.90837
179.634	1.87513
179.734	1.84304
179.834	1.81095
179.934	1.77886
180.034	1.74562
180.134	1.71467
180.234	1.68029
180.334	1.64934
180.434	1.61725
180.534	1.58401
180.634	1.55191
180.734	1.52097
180.834	1.49002
180.934	1.45449
181.034	1.4224
181.134	1.3926
181.234	1.35821
181.334	1.32727
181.434	1.29517
181.534	1.26308
181.634	1.22869
181.734	1.1966
181.834	1.16566
181.934	1.13012
182.034	1.10032
182.134	1.06823
182.234	1.03499
182.334	1.00175
182.434	0.96966
182.534	0.93986
182.634	0.90662
182.734	0.87567
182.834	0.84244
182.934	0.80805
183.034	0.77596
183.134	0.74386
183.234	0.71177
183.334	0.67853
183.434	0.64644
183.534	0.61435
183.634	0.57996
183.734	0.54787
183.834	0.51807
183.934	0.48483
184.034	0.45274
184.134	0.4195
184.234	0.38855
184.334	0.35417
184.434	0.32207
184.534	0.29227
184.634	0.25903
184.734	0.22809
184.834	0.1937
184.934	0.16046
185.034	0.12722
185.134	0.09513
185.234	0.06533
185.334	0.03209
185.434	0
185.436	0
185.442	-0.00229
185.542	-0.00344
185.642	0.02063
185.742	0.07794
185.842	0.12608
185.942	0.16161
186.042	0.1937
186.142	0.2258
186.242	0.25789
186.342	0.28883
186.442	0.32093
186.542	0.35531
186.642	0.38741
186.742	0.42064
186.842	0.45159
186.942	0.48483
187.042	0.51692
187.142	0.54787
187.242	0.58225
187.342	0.61435
187.442	0.64644
187.542	0.67853
187.642	0.71063
187.742	0.74272
187.842	0.77481
187.942	0.8092
188.042	0.84129
188.142	0.87338
188.242	0.90318
188.342	0.93642
188.442	0.96851
188.542	1.00175
188.642	1.03499
188.742	1.06823
188.842	1.09918
188.942	1.13127
189.042	1.16336
189.142	1.19546
189.242	1.22869
189.342	1.26079
189.442	1.29403
189.542	1.32497
189.642	1.35707
189.742	1.3903
189.842	1.42125
189.942	1.45564
190.042	1.48773
190.142	1.51982
190.242	1.55191
190.342	1.58401
190.442	1.61839
190.542	1.65049
190.642	1.68258
190.742	1.71582
190.842	1.74676
190.942	1.77886
191.042	1.8098
191.142	1.84304
191.242	1.87628
191.342	1.90952
191.442	1.94276
191.542	1.97256
191.642	2.0058
191.742	2.03789
191.842	2.06884
191.942	2.10208
192.042	2.13302
192.142	2.16626
192.242	2.19835
192.342	2.23045
192.442	2.26369
192.542	2.29578
192.642	2.32902
192.742	2.36226
192.842	2.39435
192.942	2.42644
193.042	2.45854
193.142	2.49063
193.242	2.52272
193.342	2.55596
193.442	2.58691
193.542	2.619
193.642	2.65224
193.742	2.68433
193.842	2.71642
193.942	2.75081
194.042	2.7829
194.142	2.81614
194.242	2.84709
194.342	2.87918
194.442	2.91242
194.542	2.94337
194.642	2.9789
194.742	3.00984
194.842	3.04308
194.942	3.07403
195.042	3.10498
195.142	3.13707
195.242	3.16916
195.342	3.20355
195.442	3.23449
195.542	3.26659
195.642	3.29868
195.742	3.33077
195.842	3.36286
195.942	3.39725
196.042	3.43049
196.142	3.46258
196.242	3.49353
196.342	3.52562
196.442	3.55771
196.542	3.58981
196.642	3.62304
196.742	3.65628
196.842	3.68952
196.942	3.71932
197.042	3.75142
197.142	3.78465
197.242	3.81675
197.342	3.85228
197.442	3.88323
197.542	3.91646
197.642	3.94741
197.742	3.97836
197.842	4.0116
197.942	4.04369
198.042	4.07807
198.142	4.11131
198.242	4.14226
198.342	4.17435
198.442	4.2053
198.542	4.23739
[truncated: 35,249 more rows]

## Sheet: Figure 3G
0.0478	-0.000452611	-0.000553253	-0.0007696	-0.000797322	-0.000993856	-0.00131	-0.00135	-0.00124	-0.00143
0.1933	-0.000259243	-0.000295815	-0.000978998	-0.000549075	-0.000981847	-0.00101	-0.00129	-0.00125	-0.00132
0.2986	-0.000465988	-0.000478672	-0.000817145	-0.000711451	-0.00113	-0.00121	-0.00161	-0.00147	-0.00146
0.4003	-0.000423318	-0.000461255	-0.000961011	-0.000749474	-0.00107	-0.00119	-0.00128	-0.00134	-0.00143
0.4944	-0.000506816	-0.000555682	-0.00104	-0.000732407	-0.00104	-0.00116	-0.00139	-0.00118	-0.00168
0.6002	-0.0004009	-0.00044431	-0.000794899	-0.000844719	-0.00103	-0.00132	-0.00125	-0.00123	-0.00162
0.6999	-0.000513918	-0.000463021	-0.000823058	-0.000675712	-0.00103	-0.00113	-0.00123	-0.00126	-0.00144
0.7996	-0.000435877	-0.000409123	-0.000874227	-0.000651827	-0.00113	-0.000910865	-0.0014	-0.00115	-0.00156
0.8962	-0.000469955	-0.000339391	-0.000680755	-0.000623601	-0.00106	-0.00109	-0.00142	-0.00126	-0.00169
0.9964	-0.000545105	-0.000377343	-0.00108	-0.000871258	-0.00106	-0.000923256	-0.0014	-0.00109	-0.00137
1.0991	-0.000398198	-0.00044093	-0.00082849	-0.000887288	-0.00106	-0.00103	-0.00116	-0.00101	-0.00149
1.1978	-0.000377623	-0.000483511	-0.000876292	-0.000628109	-0.00111	-0.00123	-0.00112	-0.00117	-0.00141
1.2965	-0.000541634	-0.000584846	-0.000961233	-0.000758406	-0.00103	-0.000980995	-0.00126	-0.00124	-0.0015
1.3972	-0.00032117	-0.000523111	-0.000848889	-0.000792718	-0.00118	-0.000977528	-0.00108	-0.00128	-0.00135
1.4994	-0.000514635	-0.000397819	-0.000745544	-0.000896835	-0.000860608	-0.000970063	-0.00134	-0.00131	-0.00156
1.5996	-0.000322446	-0.000405763	-0.000747668	-0.000637147	-0.00132	-0.00101	-0.00126	-0.00127	-0.00148
1.6953	-0.000466213	-0.000204707	-0.000792084	-0.00070807	-0.00106	-0.00111	-0.00156	-0.00124	-0.0011
1.7975	-0.000382305	8.11513e-05	-0.000965264	-0.000556114	-0.00133	-0.000952494	-0.00147	-0.00129	-0.00128
1.8962	-0.000407138	-0.00036078	-0.000545278	-0.000800883	-0.00114	-0.00107	-0.0014	-0.00123	-0.00125
1.9999	-0.000422651	-0.000332888	-0.000839292	-0.000639518	-0.000934021	-0.00102	-0.00141	-0.00117	-0.00146
2.0945	-0.000344552	-0.000160559	-0.000866443	-0.00065859	-0.00103	-0.000990014	-0.00143	-0.00135	-0.00147
2.1993	-0.000491054	-0.000346334	-0.00108	-0.000421254	-0.00101	-0.000827164	-0.00126	-0.00126	-0.00155
2.2995	-0.000383172	-0.000382143	-0.000968943	-0.00072177	-0.00141	-0.0011	-0.00149	-0.00103	-0.00155
2.3987	-0.0006342	-0.00035447	-0.000805315	-0.000530928	-0.00128	-0.000985174	-0.00137	-0.00129	-0.00142
2.4968	-0.000159392	-0.000122463	-0.000895815	-0.000632395	-0.00126	-0.000954699	-0.00122	-0.00142	-0.00155
2.595	-0.000579883	-0.000273268	-0.000763874	-0.000602286	-0.000931075	-0.00102	-0.00145	-0.00116	-0.00156
2.6988	-0.000423768	-0.000363584	-0.000505893	-0.000627039	-0.00131	-0.000936859	-0.00132	-0.00128	-0.00148
2.7974	-0.000428768	-0.000296251	-0.000943644	-0.000766341	-0.00106	-0.00107	-0.00141	-0.00118	-0.00155
2.8976	-0.000216918	-0.000207048	-0.000407674	-0.000749435	-0.00123	-0.000946184	-0.00115	-0.00139	-0.0017
2.9984	-0.000451915	-0.00026497	-0.00102	-0.000606904	-0.00111	-0.00103	-0.00131	-0.00131	-0.00164
3.0975	-4.84982e-06	-0.000196311	-0.00081052	-0.000585875	-0.000853719	-0.000898307	-0.00126	-0.00147	-0.00146
3.2008	-0.000305265	-0.000193502	-0.00101	-0.000463792	-0.000912564	-0.000876131	-0.0013	-0.00141	-0.00137
3.2974	-0.000385653	-0.000112516	-0.000832892	-0.000781374	-0.00117	-0.000842931	-0.00116	-0.00101	-0.00161
3.3961	-0.00041788	-0.000131426	-0.000873892	-0.000675862	-0.00104	-0.00109	-0.00118	-0.00127	-0.00133
3.4953	-0.000522549	-0.000446505	-0.000805817	-0.000546164	-0.00105	-0.00108	-0.00146	-0.00121	-0.00148
3.597	-0.000319986	-0.000181731	-0.00095699	-0.000586961	-0.000922153	-0.000848848	-0.0014	-0.00114	-0.00137
3.6992	-0.00036103	-0.000131808	-0.00107	-0.000655451	-0.00102	-0.000945118	-0.00128	-0.00137	-0.00146
3.7959	-0.000418676	-2.12699e-05	-0.000969338	-0.000719969	-0.00129	-0.000810419	-0.00126	-0.00129	-0.00148
3.9001	-0.000473163	-5.56184e-05	-0.000811494	-0.00051832	-0.00107	-0.000789094	-0.00119	-0.00111	-0.00148
3.9988	-0.000445529	-9.76855e-05	-0.000795817	-0.000714419	-0.00117	-0.000858977	-0.00134	-0.00125	-0.00161
4.1	-0.000166098	0.000243807	-0.00063735	-0.000847728	-0.00112	-0.000860477	-0.00114	-0.0013	-0.00145
4.1936	-0.00046177	-6.27306e-05	-0.000702703	-0.000633182	-0.00122	-0.000981925	-0.00121	-0.00121	-0.00144
4.2964	-0.000365342	0.000177206	-0.000951242	-0.000704923	-0.00126	-0.000976532	-0.00112	-0.00127	-0.0015
4.3986	-0.000385175	-0.000160944	-0.000863131	-0.000444196	-0.0011	-0.000934673	-0.00121	-0.00125	-0.00132
4.4973	-0.000364812	-4.72798e-05	-0.000866553	-0.000736427	-0.00121	-0.00101	-0.00113	-0.00114	-0.00136
4.597	-0.000293602	0.000125116	-0.000588024	-0.000726362	-0.00109	-0.000702142	-0.00105	-0.00101	-0.00134
4.6967	-0.000252165	-0.000131293	-0.000732854	-0.000513983	-0.0011	-0.000710115	-0.00139	-0.000918752	-0.00115
4.7994	-0.000196309	4.70222e-05	-0.000809763	-0.000388537	-0.00107	-0.000715582	-0.0013	-0.00106	-0.0014
4.8996	-0.000388754	8.39681e-05	-0.000617316	-0.000690085	-0.00116	-0.000704819	-0.00122	-0.00129	-0.00134
4.9962	-0.000320219	8.61393e-05	-0.00088724	-0.000469916	-0.00101	-0.00076331	-0.00117	-0.00116	-0.00142
5.0969	-0.000206253	-3.86536e-05	-0.00096431	-0.000615681	-0.00112	-0.000600543	-0.00121	-0.00123	-0.00139
5.1956	-0.000266534	7.63211e-05	-0.0008644	-0.000609192	-0.00115	-0.000710104	-0.00136	-0.00107	-0.00144
5.2999	-0.000274608	8.78196e-05	-0.000906308	-0.000613583	-0.00119	-0.000816959	-0.00127	-0.00115	-0.00144
5.3975	-0.000308542	-3.28402e-05	-0.000699198	-0.000561742	-0.000908306	-0.00061629	-0.0009164	-0.0011	-0.00142
5.4972	-0.000311339	2.79443e-05	-0.000701607	-0.000618496	-0.000866438	-0.000818582	-0.00116	-0.00114	-0.00142
5.5969	-0.000278775	-0.000152539	-0.000817435	-0.000511342	-0.00080736	-0.000656117	-0.00101	-0.00129	-0.0014
5.6986	-0.000305235	1.16525e-05	-0.00062811	-0.000637265	-0.000984816	-0.000587216	-0.000948788	-0.0011	-0.0015
5.7999	-0.000194479	-9.36906e-05	-0.000692938	-0.000445632	-0.00113	-0.000719963	-0.0011	-0.00104	-0.00147
5.8945	-6.52705e-05	0.000238147	-0.000730637	-0.000608357	-0.000936365	-0.000762406	-0.00137	-0.00114	-0.00133
5.9977	-0.000405614	0.000129113	-0.000472867	-0.000655943	-0.000870844	-0.000792566	-0.00137	-0.000898126	-0.00151
6.0979	-0.000182607	0.000211956	-0.000716685	-0.00068214	-0.000929518	-0.000871173	-0.00154	-0.00105	-0.00145
6.1986	-0.000394081	7.42441e-05	-0.00077703	-0.000295367	-0.00103	-0.000909831	-0.00124	-0.00114	-0.00137
6.2958	-1.28323e-05	0.000329579	-0.00071994	-0.000420535	-0.000953693	-0.000670686	-0.00131	-0.000974846	-0.00138
6.3975	-0.000167977	0.000205933	-0.000651081	-0.000748661	-0.00102	-0.000813156	-0.00144	-0.00118	-0.00165
6.4997	-0.000301747	0.000176352	-0.000678626	-0.000555958	-0.00105	-0.000629952	-0.00135	-0.00107	-0.00173
6.5974	-3.33571e-05	0.000224693	-0.000725097	-0.00039409	-0.000799197	-0.000683887	-0.00123	-0.000986604	-0.00143
6.6956	-0.000307895	0.000164461	-0.000881776	-0.00042256	-0.00119	-0.00075018	-0.00113	-0.00117	-0.0016
6.7958	-0.000203549	0.000255813	-0.000761495	-0.000574418	-0.00116	-0.000787135	-0.00118	-0.00112	-0.0016
6.898	-8.06251e-05	0.000164388	-0.000626707	-0.000594685	-0.00114	-0.000595275	-0.0013	-0.00123	-0.00155
6.9997	-7.17843e-05	0.000302177	-0.000798583	-0.000623499	-0.00103	-0.000754569	-0.00129	-0.00115	-0.00163
7.0958	7.89956e-06	0.000265276	-0.000694677	-0.000522336	-0.000967693	-0.000584357	-0.00139	-0.00125	-0.00154
7.1976	-7.05336e-05	0.000133606	-0.000619124	-0.000520162	-0.000912423	-0.000653525	-0.00129	-0.00112	-0.00153
7.2973	-0.000166727	0.000100813	-0.000764335	-0.000447034	-0.00085162	-0.000693153	-0.00142	-0.000952419	-0.00144
7.401	-6.39077e-05	0.000199039	-0.000650734	-0.000415489	-0.000712194	-0.000774497	-0.00135	-0.00114	-0.00142
7.4972	-0.000140136	0.000486421	-0.000601188	-0.000184815	-0.000950178	-0.000663958	-0.00122	-0.000987861	-0.00155
7.5948	1.41127e-05	0.000149236	-0.000611057	-0.000120366	-0.00105	-0.000697093	-0.00117	-0.00112	-0.00146
7.697	-0.000139505	0.000414374	-0.000525806	-0.000227407	-0.000922196	-0.000586329	-0.00154	-0.00118	-0.00136
7.7988	-0.000212396	0.000307787	-0.000747647	-0.000430347	-0.00104	-0.000691869	-0.00137	-0.0013	-0.0012
7.899	-6.82808e-05	0.000198301	-0.000710183	-0.000409911	-0.00113	-0.000740242	-0.00135	-0.00105	-0.00131
7.9941	-1.9611e-05	0.000319776	-0.000723098	-0.000522291	-0.00118	-0.000684547	-0.00154	-0.00102	-0.00141
8.0994	-0.000172074	0.000457528	-0.000612996	-0.000246069	-0.000989111	-0.000889879	-0.00133	-0.0012	-0.00118
8.2016	1.92524e-05	0.000145357	-0.000436627	-9.25231e-05	-0.000955982	-0.000619736	-0.00128	-0.00091939	-0.00143
8.2967	-0.000107146	0.000412561	-0.000753699	-0.000137795	-0.000838911	-0.000536156	-0.00126	-0.000988638	-0.00139
8.3964	-6.60444e-05	0.000485305	-0.000729017	-0.00039852	-0.00104	-0.00090351	-0.00125	-0.00112	-0.00131
8.4956	-7.1983e-05	0.000302768	-0.000593431	-0.000286366	-0.00078662	-0.000631897	-0.00134	-0.00113	-0.00138
8.5999	9.70225e-05	0.000266898	-0.000589702	-0.000426191	-0.001	-0.000629885	-0.00129	-0.000995916	-0.00132
8.696	-9.99111e-05	0.000541226	-0.000536283	-0.000285704	-0.00104	-0.000670922	-0.00121	-0.000844118	-0.00126
8.7962	1.95292e-05	0.000457844	-0.0004898	-0.000228257	-0.000997221	-0.000663446	-0.00119	-0.000811651	-0.00127
8.8999	-5.97441e-05	0.00034426	-0.000789562	-0.000294582	-0.00113	-0.000585379	-0.000999689	-0.000950987	-0.00132
8.9981	-7.74947e-05	0.000395137	-0.000858402	-0.000445872	-0.000975099	-0.000439336	-0.00122	-0.000930683	-0.00135
9.1009	-1.0152e-05	0.000483288	-0.000580557	-0.000431493	-0.000960477	-0.000496812	-0.0013	-0.00109	-0.00113
9.1934	7.25733e-05	0.000471192	-0.000697268	-0.000359044	-0.00109	-0.000696357	-0.00131	-0.000995064	-0.00122
9.2972	-2.80696e-05	0.000451838	-0.000642561	-0.000171596	-0.00107	-0.000561361	-0.00126	-0.00112	-0.00127
9.3953	-0.000137939	0.000426503	-0.000530722	-0.000289927	-0.00103	-0.000693097	-0.00107	-0.000927698	-0.00124
9.4996	-0.000243749	0.000461678	-0.000555642	-0.00037977	-0.00101	-0.000702464	-0.00113	-0.00104	-0.00106
9.5978	-0.000194372	0.000428804	-0.000606654	-0.000255051	-0.00103	-0.000632693	-0.00105	-0.00113	-0.00137
9.6959	9.0462e-05	0.000491842	-0.000610887	-0.00024442	-0.00118	-0.000813077	-0.00115	-0.00125	-0.00111
9.7997	0.000163383	0.000510262	-0.000522322	-0.000236695	-0.00118	-0.000608927	-0.00118	-0.0012	-0.00139
9.8984	0.000303513	0.000650673	-0.000578326	-0.000184184	-0.00103	-0.000590355	-0.00113	-0.000980747	-0.0011
9.9976	0.000119071	0.00036522	-0.000501002	-3.25186e-05	-0.00111	-0.0007876	-0.00134	-0.000973991	-0.00126
10.0947	7.93573e-05	0.000527466	-0.000480787	-0.000136865	-0.00125	-0.000609445	-0.00124	-0.000925086	-0.00135
10.1964	6.49314e-05	0.000482163	-0.000488746	-0.000105111	-0.000806508	-0.000896994	-0.00119	-0.000973121	-0.00112
10.2997	7.97723e-05	0.000601634	-0.000610864	-6.02016e-05	-0.00104	-0.000625097	-0.00109	-0.000901576	-0.00124
10.3978	1.64872e-05	0.000640351	-0.000506234	-9.18811e-05	-0.000967644	-0.000674273	-0.00118	-0.00103	-0.00133
10.4991	-1.78536e-05	0.000504558	-0.00038666	-0.000111613	-0.0009186	-0.000691391	-0.00117	-0.0012	-0.00146
10.5967	-1.60538e-05	0.000606415	-0.000586958	-0.00030115	-0.000974032	-0.000709975	-0.0012	-0.00117	-0.00116
10.7005	0.000131639	0.00068076	-0.000604785	-2.59459e-05	-0.000951793	-0.000574671	-0.00123	-0.000881255	-0.0014
10.7956	0.000268327	0.000679473	-0.000522329	-0.000216547	-0.00117	-0.000428925	-0.00139	-0.0011	-0.0014
10.8958	0.000106711	0.00060724	-0.000641011	-1.68153e-05	-0.00111	-0.00040378	-0.00146	-0.0011	-0.00134
10.997	0.000147106	0.000663183	-0.000567144	8.01449e-05	-0.00118	-0.000610214	-0.00137	-0.000848324	-0.00128
11.0962	-2.70415e-05	0.00053105	-0.000629417	-7.30316e-05	-0.00107	-0.000688425	-0.00127	-0.00102	-0.0011
11.2005	0.000221528	0.000642637	-0.000573113	-4.96255e-05	-0.00101	-0.000533727	-0.00122	-0.00111	-0.00139
11.2971	-8.74644e-05	0.000588113	-0.000525122	-1.07674e-05	-0.000967108	-0.000580034	-0.0012	-0.000975851	-0.00133
11.3978	9.35578e-05	0.000613571	-0.000610756	4.72957e-06	-0.00116	-0.000421729	-0.00123	-0.00088869	-0.00131
11.499	0.000115298	0.000739536	-0.000521473	-2.21962e-05	-0.00118	-0.000652384	-0.00121	-0.000722711	-0.00137
11.5992	3.75374e-05	0.00092827	-0.000386997	6.03973e-05	-0.00107	-0.000536371	-0.00125	-0.000854873	-0.00134
11.6964	1.57393e-05	0.000744988	-0.000458475	-4.09534e-05	-0.000732706	-0.000653883	-0.00124	-0.000872443	-0.00139
11.795	8.88606e-06	0.000753769	-0.000432705	-5.68736e-05	-0.00109	-0.000707325	-0.00118	-0.00072102	-0.00157
11.8983	0.000182442	0.000639545	-0.000381742	-6.2755e-05	-0.000824156	-0.000576268	-0.00112	-0.000922083	-0.00145
12	-3.77919e-06	0.000703351	-0.000446994	3.90617e-05	-0.00112	-0.000569003	-0.00139	-0.000984797	-0.00152
12.0962	0.000233903	0.000702097	-0.00044958	-6.04954e-05	-0.00107	-0.00062962	-0.00121	-0.000980144	-0.00144
12.1969	0.00018516	0.000724903	-0.000355623	-0.000163302	-0.000932253	-0.000509507	-0.00128	-0.00113	-0.00137
12.2986	0.000152679	0.000636374	-0.000496087	4.58467e-05	-0.000900367	-0.00061536	-0.00134	-0.0009425	-0.00136
12.4003	0.000145341	0.000904934	-0.000496416	0.000121219	-0.00104	-0.000692544	-0.00119	-0.00119	-0.00126
12.4944	0.000237389	0.00074224	-0.000392895	2.80465e-05	-0.00107	-0.000571165	-0.00136	-0.00111	-0.00135
12.5966	0.000107569	0.000500975	-0.000675159	8.1027e-05	-0.000925868	-0.000518897	-0.0012	-0.00104	-0.00141
12.6968	0.000162365	0.000669138	-0.000338078	0.000215785	-0.00101	-0.000446577	-0.00121	-0.00123	-0.00142
12.7986	0.000234205	0.00072208	-0.000418684	4.36504e-05	-0.00103	-0.000557288	-0.00127	-0.000881739	-0.00138
12.8962	0.000260449	0.000707284	-0.000275372	-0.000201889	-0.000861148	-0.000416253	-0.00125	-0.0011	-0.00134
12.9954	0.000197121	0.000652802	-0.000604254	0.000106488	-0.000976596	-0.000472846	-0.00136	-0.000936236	-0.00148
13.1007	0.000501212	0.000800078	-0.000558654	0.000122148	-0.000980694	-0.00063353	-0.00104	-0.00105	-0.00129
13.1994	0.00029308	0.000932372	-0.000503659	0.000131164	-0.000903588	-0.000525661	-0.0012	-0.000758079	-0.00174
13.2985	0.000275835	0.000808152	-0.000399594	-3.39929e-06	-0.000912434	-0.000352434	-0.00115	-0.000895476	-0.00155
13.3957	0.000513835	0.000785224	-0.000393206	8.64506e-05	-0.00109	-0.000327881	-0.00125	-0.000947857	-0.00145
13.4964	0.000255929	0.000926961	-0.000380123	0.000254333	-0.001	-0.000446723	-0.00127	-0.000961609	-0.00124
13.5986	0.000372947	0.000794959	-0.000350344	0.000145284	-0.00101	-0.000477926	-0.00123	-0.000925333	-0.00127
13.6968	0.000238208	0.000755665	-0.000380558	0.000154071	-0.000770227	-0.000412014	-0.00107	-0.00111	-0.00139
13.7975	0.000360621	0.000852928	-0.000484827	0.000134863	-0.000962291	-0.000524273	-0.00111	-0.000939348	-0.00141
13.8967	0.000224978	0.000815471	-0.000437277	0.00030433	-0.000663907	-0.000385188	-0.00117	-0.00111	-0.00125
14.0004	0.000367392	0.000820944	-0.000450945	0.000187861	-0.000822045	-0.000234501	-0.00107	-0.000899205	-0.00127
14.0991	0.000359218	0.000850372	-0.000432535	0.000100687	-0.000816226	-0.000563372	-0.000817311	-0.00102	-0.00143
14.1953	0.000402562	0.00106	-0.000427339	8.83133e-05	-0.000809969	-0.000670359	-0.00125	-0.000891863	-0.00144
14.298	0.000259485	0.000816543	-0.00048905	0.000216205	-0.00108	-0.000384383	-0.00119	-0.000763108	-0.00133
14.3967	0.000239159	0.00111	-0.000245691	0.000150678	-0.000980186	-0.000419472	-0.000966379	-0.000898531	-0.00129
14.4999	0.000520873	0.000901072	-0.000346916	0.000116704	-0.000910451	-0.000396281	-0.000865853	-0.000881519	-0.00147
14.595	5.78613e-05	0.00106	-0.000543092	0.000204323	-0.000976005	-0.000438266	-0.000867467	-0.000902692	-0.00151
14.6993	0.000320936	0.00102	-0.000564439	0.000202835	-0.000714251	-0.000549022	-0.000862972	-0.000985933	-0.00125
14.8005	0.000350736	0.000908354	-0.000497269	0.000337724	-0.000691995	-0.00047124	-0.00108	-0.000778375	-0.00119
14.8982	0.00028793	0.00103	-0.00015911	0.000319384	-0.000811267	-0.000224693	-0.00101	-0.000870329	-0.00123
14.9984	0.000208144	0.000905799	-0.000342222	0.000296226	-0.000885071	-0.000206956	-0.00113	-0.000801796	-0.00131
15.0945	0.000319852	0.00122	-0.000466496	0.000236779	-0.000850142	-0.000228852	-0.000966316	-0.000962655	-0.00115
15.1967	0.000340623	0.00108	-0.000201448	0.000306973	-0.000916048	-0.000456302	-0.00102	-0.000946796	-0.00133
15.2974	0.000379076	0.000910573	-0.00043776	0.000421864	-0.000982488	-0.000348419	-0.00115	-0.000894048	-0.00126
15.3997	0.000247135	0.000999413	-0.000304443	0.000275228	-0.000684099	-0.000403281	-0.000968146	-0.000826482	-0.00121
15.4978	0.000200132	0.00114	-0.000623112	0.000255468	-0.00087711	-0.000421389	-0.000995892	-0.00106	-0.00119
15.5975	0.00053843	0.00108	-0.000454227	0.000207131	-0.000720453	-0.000291641	-0.00104	-0.00103	-0.00138
15.7018	0.000349426	0.00106	-0.000335178	0.000195231	-0.00103	-0.000397653	-0.00108	-0.000889235	-0.00102
15.7979	0.000500101	0.000935346	-0.000322203	0.000383042	-0.000898821	-0.000361539	-0.00106	-0.000826766	-0.00116
15.8961	0.000768421	0.000975915	-0.000346173	0.000163242	-0.000882002	-0.000574252	-0.00112	-0.00105	-0.00122
15.9938	0.000594048	0.00126	-0.000336256	0.000399264	-0.000842313	-0.000331522	-0.000957725	-0.000931516	-0.00135
16.098	0.000583261	0.000921658	-0.000376164	0.000389277	-0.000737893	-0.000272569	-0.000874794	-0.000815503	-0.00152
16.1997	0.000727418	0.0011	-0.000316644	0.000422425	-0.00088215	-0.000693817	-0.00109	-0.000700695	-0.00139
16.2949	0.000584937	0.000997867	-0.000231229	0.000486848	-0.000966194	-0.000465835	-0.000977695	-0.000777358	-0.00154
16.4001	0.000588504	0.00106	-0.000142735	0.000608365	-0.00105	-0.000389282	-0.00102	-0.00062718	-0.00132
16.5003	0.000522188	0.0011	-0.000141121	0.000525133	-0.000897935	-0.000182821	-0.00106	-0.000739245	-0.00141
16.6005	0.000269408	0.00128	-0.000170271	0.000400878	-0.00107	-0.000403537	-0.0011	-0.000617507	-0.00131
16.6936	0.00046023	0.00125	-0.000483305	0.000451603	-0.000861255	-0.000491207	-0.00114	-0.000681781	-0.00138
16.7959	0.000485068	0.00131	-0.000455289	0.000771166	-0.00104	-0.000307511	-0.00117	-0.000762251	-0.0013
16.8981	0.000842116	0.00102	-0.00036779	0.000595957	-0.00109	-0.000423776	-0.00090107	-0.000637524	-0.00126
16.9968	0.00074023	0.00115	-0.00043087	0.000525757	-0.00075107	-0.000312653	-0.00103	-0.000856464	-0.00129
17.0975	0.00073485	0.00105	-0.000363946	0.000335488	-0.00115	-0.000362318	-0.00101	-0.00083359	-0.00118
17.1961	0.000649674	0.00131	-0.000214281	0.000443667	-0.000854623	-0.000515072	-0.00112	-0.000729785	-0.00123
17.3014	0.000478177	0.00124	-0.00032396	0.000383779	-0.000827193	-0.000483976	-0.00125	-0.000710287	-0.00122
17.3996	0.000841388	0.00116	-0.000148215	0.000477092	-0.000729108	-0.000507801	-0.00108	-0.000681914	-0.00106
17.4952	0.000743988	0.00132	-3.09956e-05	0.00050493	-0.000912313	-0.000304196	-0.00104	-0.000568458	-0.00142
17.5969	0.000653347	0.00136	-0.000226089	0.000507542	-0.000956504	-0.000384806	-0.000998321	-0.000727574	-0.00153
17.6961	0.000678216	0.00131	-0.000250428	0.000534286	-0.000652289	-0.000496899	-0.00114	-0.000729123	-0.00152
17.8004	0.000780586	0.00139	-0.000473258	0.000510255	-0.000763485	-0.000349714	-0.000846758	-0.000771319	-0.00144
17.8975	0.000708707	0.00132	-0.000218556	0.000594038	-0.00106	-0.000413027	-0.000762293	-0.000826848	-0.00127
17.9962	0.000538719	0.00119	-0.000304906	0.000623747	-0.000990815	-0.000333132	-0.00107	-0.000703553	-0.00142
18.099	0.000519447	0.0013	-0.000158696	0.000430868	-0.000795284	-0.000272405	-0.00112	-0.000698465	-0.00122
18.1992	0.000725293	0.00155	-9.4584e-05	0.000575325	-0.000801866	-0.0004015	-0.000975513	-0.000725251	-0.00126
18.2988	0.000804327	0.00146	-0.000251514	0.000476308	-0.000967317	-0.000363647	-0.00103	-0.000701515	-0.00124
18.3929	0.000509062	0.00152	-0.000149981	0.000546974	-0.000964462	-0.000304996	-0.00104	-0.000702987	-0.00123
18.4987	0.00062601	0.0014	-0.000168263	0.000566097	-0.00104	-0.000251111	-0.00113	-0.000609393	-0.00109
18.5979	0.00077405	0.00168	-0.000369537	0.000469505	-0.000755531	-0.000397332	-0.000960627	-0.00049889	-0.00117
18.6986	0.000738343	0.00144	-0.000405038	0.000649151	-0.000891644	-0.000404769	-0.000934951	-0.000809413	-0.00116
18.7958	0.000666764	0.00163	-0.000370625	0.000685629	-0.000641304	-0.000281565	-0.0012	-0.000733608	-0.00141
18.8985	0.000854042	0.00144	-0.000285538	0.000639681	-0.000663732	-0.000279896	-0.00104	-0.000545812	-0.00136
19.0002	0.00078308	0.00151	-0.000336058	0.000670033	-0.000700458	-0.000191949	-0.00101	-0.000379475	-0.00126
19.0969	0.000623985	0.00148	-0.000180114	0.000704893	-0.000927165	-0.000255699	-0.00107	-0.000673698	-0.00117
19.1961	0.000540322	0.00161	-0.000317038	0.000574432	-0.000703668	-4.63536e-05	-0.000928174	-0.000714835	-0.00121
19.2973	0.000437751	0.0016	-0.000544435	0.000822071	-0.000749169	-0.000175498	-0.0011	-0.000475536	-0.00149
19.3975	0.000658142	0.00141	-0.00034484	0.000558577	-0.000771484	-0.000131519	-0.00091623	-0.000514623	-0.00112
19.4987	0.000751448	0.00138	-0.000198572	0.000740204	-0.000718076	-2.92377e-05	-0.000922941	-0.000571609	-0.00135
19.5979	0.00101	0.0015	-0.000282289	0.000752683	-0.000594526	-0.000172426	-0.000978194	-0.0003708	-0.00128
19.7006	0.000757124	0.00179	-3.18913e-05	0.000627616	-0.000671211	-0.000113931	-0.000789139	-0.000778834	-0.00145
19.7968	0.000673746	0.00156	-0.00017917	0.00077136	-0.000706312	-0.000244761	-0.000856983	-0.000573425	-0.00133
19.9	0.00103	0.0017	-0.00015942	0.000764564	-0.000701906	-0.000167905	-0.00112	-0.000698067	-0.00135
19.9982	0.00083642	0.00164	-0.000292455	0.000749217	-0.000759824	-0.000165672	-0.000881097	-0.000448601	-0.00107
20.0943	0.000863578	0.00165	-0.000143738	0.000598055	-0.000733189	-0.000370464	-0.00109	-0.000467831	-0.00111
20.1965	0.000792443	0.00156	-0.000105255	0.000923966	-0.000612281	-0.00039302	-0.000689089	-0.000508969	-0.00128
20.2977	0.000930751	0.00162	-0.000220885	0.0008567	-0.000653258	-5.55335e-05	-0.000811548	-0.000661678	-0.00145
20.3995	0.000826396	0.00165	-0.00022275	0.000807151	-0.000725013	-0.000169264	-0.00097956	-0.000522325	-0.00132
20.4956	0.000868573	0.00175	-0.000187837	0.000796824	-0.00087091	6.08404e-05	-0.00102	-0.000785464	-0.00144
20.5978	0.00104	0.00181	-0.000183621	0.000969505	-0.000584183	-0.000196362	-0.000929911	-0.000771494	-0.00118
20.7031	0.00080552	0.00152	-1.79578e-05	0.000851704	-0.000748763	-6.00844e-05	-0.00107	-0.000612162	-0.00113
20.7977	0.00103	0.00154	-7.043e-05	0.000969907	-0.000670803	-0.000127429	-0.00119	-0.000758834	-0.00127
20.8974	0.00101	0.00176	-4.98587e-05	0.000782649	-0.000706848	-7.11898e-05	-0.000927201	-0.000736666	-0.0015
20.9951	0.000961934	0.00189	-0.000192403	0.000974088	-0.000543621	0.000125973	-0.000950947	-0.000500846	-0.00143
21.0988	0.00109	0.0019	-0.000109705	0.000753477	-0.00073551	4.72111e-05	-0.000924939	-0.000524202	-0.0014
21.1975	0.000963535	0.00168	-6.03708e-05	0.000830405	-0.00060575	-9.95171e-05	-0.000828412	-0.000587319	-0.00119
21.2962	0.000900853	0.00185	-6.59556e-05	0.00068748	-0.000653019	-0.000140913	-0.000858945	-0.000735724	-0.00107
21.3994	0.000990024	0.00152	6.98469e-05	0.000923589	-0.000652412	-0.000132052	-0.00103	-0.000669226	-0.0013
21.4981	0.000957254	0.00171	0.000130133	0.00081617	-0.000707301	-0.000223989	-0.000919908	-0.000568348	-0.00118
21.6029	0.00105	0.00165	-3.10653e-05	0.000721252	-0.000573847	9.45008e-06	-0.000967411	-0.000581888	-0.00108
21.6939	0.00119	0.0019	-9.31737e-05	0.000763572	-0.000742089	0.000200282	-0.000856225	-0.000598054	-0.0012
21.7972	0.00111	0.00189	-0.000118929	0.000988882	-0.000483406	-3.90432e-06	-0.00118	-0.000696156	-0.00129
21.8964	0.00116	0.00204	-9.58064e-05	0.00083764	-0.000556124	-9.29953e-05	-0.00101	-0.000781468	-0.00111
21.9996	0.00104	0.0019	-4.23315e-05	0.000806545	-0.000556437	-6.92297e-05	-0.000925721	-0.000708902	-0.00129
22.0973	0.00116	0.00192	7.70464e-05	0.0011	-0.000569257	5.26862e-06	-0.000906299	-0.000276753	-0.00132
22.1965	0.00113	0.00194	3.99334e-05	0.00105	-0.000598712	5.15245e-05	-0.000993096	-0.000312974	-0.0012
22.3007	0.00118	0.00184	-3.66018e-05	0.00119	-0.000536634	-4.68167e-06	-0.00094978	-0.000535506	-0.00128
22.3979	0.00114	0.0019	8.43595e-07	0.000881843	-0.000399579	0.000110366	-0.000981394	-0.000587079	-0.00138
22.4976	0.00126	0.00183	0.000116097	0.000999852	-0.000696696	0.000153535	-0.000987173	-0.000396743	-0.00125
22.5932	0.00134	0.00194	4.67147e-05	0.000995829	-0.000507565	-6.73421e-05	-0.000999842	-0.000507677	-0.00132
22.698	0.00128	0.00196	0.000152871	0.000898377	-0.00041575	6.44216e-05	-0.00101	-0.000552034	-0.00134
22.7997	0.00132	0.00204	3.5006e-05	0.00121	-0.000616563	0.000213527	-0.000803248	-0.000374308	-0.00137
22.8968	0.00126	0.00187	-0.000189926	0.000783878	-0.000544195	0.000219674	-0.000915117	-0.000216435	-0.00124
22.998	0.00143	0.00215	-2.16192e-05	0.000922131	-0.000445136	9.01184e-05	-0.000800494	-0.000289819	-0.00136
23.0982	0.00145	0.00183	0.000201737	0.00107	-0.000177861	0.000126538	-0.000879225	-0.000333973	-0.000964908
23.2	0.00148	0.00198	5.10292e-05	0.000809265	-0.000440661	0.000110542	-0.000616626	-0.000228628	-0.00122
23.2961	0.0015	0.00229	4.35485e-05	0.000996368	-0.000566814	-7.43553e-06	-0.000838599	-0.000416608	-0.00117
23.3948	0.0014	0.00189	-4.93413e-05	0.00104	-0.000381542	8.57315e-05	-0.00084044	-0.000430746	-0.00122
23.4975	0.00142	0.00222	9.07664e-05	0.000880671	-0.000389225	8.93356e-05	-0.000884624	-0.000264952	-0.00122
23.5982	0.00148	0.00218	-1.9927e-05	0.00118	-0.000409342	9.14703e-05	-0.000805152	-0.000164759	-0.0011
23.6989	0.00118	0.00236	0.000105521	0.00111	-0.00046715	0.000240043	-0.000956537	-0.000590768	-0.00117
23.7971	0.00143	0.00238	0.000123606	0.00112	-0.000204737	0.000117251	-0.000727548	-0.000369247	-0.00101
23.8988	0.00137	0.00221	-6.38766e-05	0.00145	-0.000499353	0.000317632	-0.000746363	-0.000306534	-0.00101
23.9985	0.00146	0.00229	2.58076e-05	0.00117	-0.000443953	0.000234612	-0.000960383	-0.000275901	-0.00116
24.0992	0.0016	0.00193	0.000106322	0.00112	-0.000406126	0.000171434	-0.000707128	-0.000260583	-0.0013
24.1964	0.00172	0.00234	7.12018e-05	0.000938152	-0.000498543	0.000309052	-0.000851001	-0.000265734	-0.000942923
24.2961	0.00158	0.0024	-6.96074e-05	0.00121	-0.000523808	0.000169305	-0.000940084	-0.000114027	-0.00118
24.3973	0.00164	0.00217	0.000312423	0.00114	-0.000415088	0.00023915	-0.000835175	-0.000344828	-0.00109
24.4995	0.0015	0.00232	0.00013236	0.00119	-0.000424011	0.000241891	-0.000608191	-0.000285808	-0.00109
24.5956	0.00141	0.00242	0.000228632	0.00112	-0.000280177	0.000302335	-0.000698382	-0.000330771	-0.00105
24.6984	0.00147	0.00237	0.000157298	0.00127	-0.000394047	0.000232132	-0.000696815	-0.00028054	-0.00107
24.7986	0.00138	0.00217	0.000131959	0.00131	-0.00028892	0.000479726	-0.000859255	-0.000194588	-0.00134
24.9008	0.0015	0.00242	0.00032357	0.00121	-6.52586e-05	0.000416803	-0.000801168	-0.000126959	-0.00135
24.9959	0.00181	0.00236	0.000308893	0.00122	-0.000410306	0.000403769	-0.000570179	-0.000162839	-0.00114
25.0971	0.00161	0.00235	0.00020637	0.00123	-0.000405267	0.000353936	-0.000789845	-1.98335e-05	-0.00124
25.1963	0.00168	0.00243	0.000608771	0.00118	-0.000394179	0.000485134	-0.000555891	1.23449e-05	-0.00116
25.2981	0.00163	0.00264	0.000251762	0.0012	-0.00036278	0.000377573	-0.000758739	-6.29622e-05	-0.0012
25.3983	0.0016	0.00238	0.000244611	0.00144	-0.000474836	0.000308439	-0.0008119	-0.000231777	-0.00122
25.4964	0.00158	0.00256	0.00024263	0.00145	-0.000223488	0.000312921	-0.000900728	1.57525e-05	-0.0012
25.5987	0.00168	0.00256	0.00039391	0.00151	-0.000434111	0.000479863	-0.000678141	-0.000254952	-0.0011
25.6973	0.00175	0.00255	0.000194265	0.00157	-0.000328043	0.00057285	-0.000642443	-3.53195e-05	-0.00102
25.8001	0.00149	0.00244	0.000350666	0.00144	-0.00030958	0.000651763	-0.000899502	8.7393e-05	-0.00107
25.8967	0.00146	0.00252	0.000199768	0.00143	-0.000261361	0.000679046	-0.000607809	-0.000191238	-0.000927718
25.9959	0.00156	0.00268	0.000373233	0.0015	-0.000286266	0.000564097	-0.000774757	-2.80889e-05	-0.00114
26.0996	0.00189	0.00263	4.47014e-05	0.00146	-0.000131189	0.000510767	-0.000716305	-9.96235e-05	-0.000897938
26.1973	0.0019	0.00264	0.000171613	0.00135	-0.000238907	0.000609373	-0.000621168	-0.000114897	-0.00125
26.2975	0.00172	0.00266	0.000369062	0.00148	-0.000244136	0.000641702	-0.000631194	-0.00016991	-0.00103
26.3962	0.00189	0.00291	0.000253677	0.00149	-0.000228306	0.000544508	-0.000679818	-0.000279854	-0.00104
26.501	0.0017	0.0029	0.000255846	0.00156	-0.000226694	0.000603431	-0.000846346	0.000100811	-0.00109
26.6001	0.00191	0.00278	0.000493522	0.00162	-0.000326623	0.000731886	-0.000747163	-3.42692e-05	-0.00121
26.6953	0.00171	0.00278	0.000354391	0.00165	-0.000219578	0.000667396	-0.000871596	-0.00010776	-0.00112
26.798	0.00172	0.00293	0.000405754	0.00168	-0.000269456	0.000676643	-0.00063017	-0.00018116	-0.00108
26.8957	0.00196	0.00265	0.000611905	0.00131	-0.000183989	0.000702388	-0.000850057	-0.000125687	-0.000937844
26.9999	0.00193	0.00279	0.00033382	0.00169	-0.000188467	0.000675078	-0.000629715	0.000218346	-0.00111
27.0945	0.00185	0.00287	0.000355387	0.00165	-0.000323108	0.000749243	-0.000725869	-1.30219e-07	-0.00107
27.1988	0.00193	0.0031	0.000306976	0.00161	-0.000385252	0.000618535	-0.000666356	6.89945e-05	-0.000985967
27.3	0.00192	0.00302	0.00036753	0.00154	-0.00029753	0.000654358	-0.000601666	0.000163363	-0.000972194
27.4002	0.00185	0.003	0.000461865	0.00154	-0.000393339	0.000803447	-0.000650352	0.000183825	-0.00106
27.4968	0.00174	0.00319	0.000381297	0.00146	-0.000305594	0.000715999	-0.000644612	-8.03895e-05	-0.00105
27.594	0.00194	0.00314	0.000356534	0.00141	-9.34975e-05	0.000764443	-0.000672123	-0.000135725	-0.00104
27.6972	0.00192	0.0033	0.000585096	0.00173	-0.000206608	0.001	-0.000536611	-1.53132e-05	-0.000936865
27.798	0.00179	0.00317	0.000364561	0.00173	-6.67074e-05	0.0011	-0.000490753	-1.04883e-05	-0.000954029
27.8982	0.0021	0.00313	0.000358603	0.00182	-0.000200046	0.000831332	-0.000504761	5.69033e-05	-0.000977363
27.9973	0.00199	0.0032	0.000411445	0.00195	-6.62896e-05	0.00104	-0.000423558	6.40969e-05	-0.00123
28.0986	0.00192	0.00312	0.000578825	0.00185	6.90062e-05	0.000926257	-0.000611116	-0.000112978	-0.00141
28.2018	0.00215	0.00312	0.000505949	0.00158	-5.49254e-05	0.000834286	-0.000811155	3.94843e-05	-0.000946857
28.2964	0.00218	0.00315	0.000628898	0.00175	-0.000241805	0.000941213	-0.000625776	-9.27598e-05	-0.000979188
28.3951	0.00211	0.0033	0.000548007	0.00171	0.000102941	0.00102	-0.000709014	0.000201334	-0.00102
28.4953	0.00213	0.00307	0.000559234	0.00193	-8.01625e-05	0.000990377	-0.000878312	6.73644e-05	-0.00112
28.5995	0.00217	0.00333	0.000601549	0.00192	0.000137123	0.000962304	-0.000598192	0.000107529	-0.000967601
28.6992	0.00221	0.00333	0.000615592	0.00178	-0.000144742	0.000930492	-0.000420361	-7.67513e-05	-0.000907995
28.7949	0.00207	0.00334	0.000363312	0.00184	0.000120446	0.000970596	-0.000561244	0.000104713	-0.000778968
28.9012	0.00223	0.00341	0.000647077	0.00174	0.000150807	0.00113	-0.000662274	5.17956e-05	-0.000776878
29.0003	0.0021	0.00342	0.000674651	0.00179	-9.67757e-06	0.00116	-0.000338036	0.000222807	-0.000814555
29.099	0.00216	0.00342	0.000450453	0.00183	2.46526e-05	0.00106	-0.00038753	0.000135278	-0.000987142
29.1941	0.00213	0.00351	0.00056622	0.00197	7.57629e-05	0.00105	-0.000476738	9.52792e-05	-0.00105
29.2974	0.00234	0.00357	0.000495515	0.00209	-2.04671e-06	0.00107	-0.000672707	0.000200346	-0.00109
29.3991	0.00221	0.00348	0.000671216	0.00195	0.000234655	0.000885488	-0.000579684	0.000219046	-0.00101
29.4968	0.00214	0.00326	0.00062778	0.00188	8.98171e-05	0.00111	-0.000741191	-1.92725e-06	-0.000892893
29.597	0.00243	0.00343	0.000701613	0.00198	-5.53047e-05	0.000974396	-0.000624363	0.000240617	-0.00097156
29.6977	0.00231	0.00346	0.000708082	0.00202	-3.78633e-05	0.00103	-0.000751678	0.000135901	-0.000794887
29.7989	0.00233	0.0036	0.000721091	0.00188	6.542e-05	0.0011	-0.000559834	0.000457963	-0.000996389
29.8991	0.00236	0.0035	0.000599239	0.00207	2.40692e-05	0.000955334	-0.000515404	0.000506255	-0.000744433
29.9967	0.00238	0.00352	0.000726045	0.0022	8.74571e-05	0.000937536	-0.000481642	0.000424652	-0.000801462
30.0985	0.00249	0.00342	0.000880448	0.00218	-3.25916e-05	0.00108	-0.000612726	0.00031954	-0.000865509
30.1956	0.00227	0.00353	0.000860824	0.00218	7.22407e-05	0.00116	-0.000330474	0.000312164	-0.000884123
30.2994	0.00243	0.00359	0.00074494	0.00198	8.68641e-05	0.00112	-0.000446318	0.000323275	-0.000852896
30.397	0.00264	0.00381	0.000903386	0.00228	0.000118058	0.00114	-0.000470065	0.000407111	-0.000919309
30.4983	0.00258	0.00378	0.000846422	0.00211	4.08143e-05	0.0011	-0.000555316	0.000262989	-0.00084899
30.5974	0.00266	0.00367	0.000831168	0.00229	0.000202843	0.00121	-0.000220427	0.000479455	-0.000712064
30.6992	0.00241	0.00402	0.000986794	0.00216	-2.35148e-05	0.00137	-0.000177995	0.00040311	-0.00078967
30.7988	0.00264	0.00364	0.000875715	0.0024	0.00034947	0.00125	-0.000213889	0.000527237	-0.000796793
30.8955	0.00246	0.00408	0.000811069	0.00227	0.000201743	0.00137	-0.000369773	0.000186411	-0.000959088
30.9972	0.00255	0.00401	0.000948686	0.00229	0.00033148	0.00111	-0.000301876	0.000446396	-0.000748412
31.0989	0.00273	0.00409	0.000797167	0.00249	0.000343788	0.00115	-0.000366461	0.000514624	-0.000854348
31.1986	0.00271	0.00404	0.00115	0.00234	0.000298604	0.00125	-0.0004246	0.000552251	-0.000955785
31.2983	0.00289	0.00399	0.000945695	0.00247	0.000306437	0.0014	-0.000443278	0.000490806	-0.00101
31.397	0.00266	0.0039	0.000997087	0.00225	0.000388357	0.00131	-0.000352939	0.000549065	-0.00107
31.4992	0.00276	0.00396	0.00111	0.00243	0.000145574	0.00148	-0.000231988	0.000596455	-0.000873939
31.5974	0.00276	0.00385	0.00103	0.00239	0.000299022	0.00154	-0.000262367	0.000491417	-0.000825535
31.6976	0.00278	0.00411	0.000972908	0.00257	0.000352146	0.00154	-0.000233669	0.000535708	-0.000808496
31.7958	0.00276	0.00402	0.0012	0.00239	0.000195122	0.0014	-0.00022214	0.00056263	-0.000846777
31.8975	0.00289	0.00425	0.00109	0.00237	0.000263951	0.0014	-0.000139355	0.000720213	-0.000696277
32.0002	0.00288	0.00386	0.00128	0.00265	0.000502616	0.00148	-0.000221869	0.000791862	-0.000780803
32.0974	0.00294	0.0039	0.000961132	0.00259	0.000508438	0.0014	-0.000149169	0.000771544	-0.000836511
32.1976	0.00269	0.00416	0.00112	0.00259	0.000704651	0.00165	-0.000194547	0.000803732	-0.000954078
32.2983	0.00285	0.00429	0.0012	0.00248	0.000565875	0.00165	-0.000131239	0.000670881	-0.000682968
32.402	0.00293	0.00423	0.00115	0.00258	0.000308594	0.00148	-0.000217704	0.000650712	-0.000817729
32.4977	0.00309	0.00418	0.0013	0.00257	0.000319762	0.00161	-0.000250051	0.000756097	-0.000683639
32.5928	0.0029	0.00431	0.00124	0.0026	0.000363664	0.00152	-0.000191013	0.000691593	-0.000855787
32.6976	0.00335	0.00409	0.00124	0.00272	0.000334579	0.0017	1.7789e-05	0.000808775	-0.00076451
32.7983	0.00308	0.00435	0.00123	0.00265	0.000304629	0.00174	-0.000162332	0.000807924	-0.00072992
32.8985	0.00314	0.00467	0.00141	0.00292	0.00060324	0.00147	0.000214372	0.00106	-0.000758529
32.9946	0.00306	0.00441	0.00126	0.00281	0.000575147	0.00162	0.000124382	0.000964704	-0.000741136
33.0994	0.0031	0.00457	0.00142	0.00287	0.000770149	0.00163	8.99522e-06	0.000980842	-0.000737879
33.2041	0.00318	0.0046	0.00127	0.00293	0.000709881	0.00151	8.50384e-06	0.000892244	-0.000778503
33.2967	0.00306	0.00464	0.00126	0.00272	0.000659746	0.00179	7.89562e-05	0.000837448	-0.000438935
33.3949	0.00311	0.00458	0.00138	0.00274	0.000709894	0.00189	0.000130493	0.000874678	-0.000608083
33.4951	0.00326	0.00468	0.00132	0.00289	0.000646956	0.00179	-5.14095e-05	0.000791505	-0.000539503
33.6004	0.00322	0.00481	0.00149	0.00284	0.000546202	0.00169	7.40241e-05	0.000855217	-0.000569368
33.697	0.00321	0.00489	0.00146	0.00291	0.000602374	0.00161	0.000130754	0.000795265	-0.000598593
33.7962	0.00331	0.00468	0.00157	0.00282	0.000889593	0.00172	0.000144497	0.00105	-0.000454633
33.8999	0.00319	0.00484	0.00143	0.00282	0.000725044	0.00179	-7.82732e-06	0.000998427	-0.000309624
34.0001	0.00326	0.00494	0.00145	0.00304	0.000547964	0.00211	0.000313899	0.00106	-0.000715095
34.0998	0.00327	0.00503	0.00138	0.00322	0.000595323	0.0019	-1.84968e-05	0.000903254	-0.000367794
34.1929	0.00341	0.00517	0.00166	0.00304	0.00068922	0.00184	0.000132419	0.000936357	-0.000584952
34.2987	0.00335	0.00515	0.00126	0.00298	0.000537008	0.00194	5.81606e-05	0.000936832	-0.000447771
34.3969	0.00342	0.00506	0.00152	0.00328	0.000573102	0.00198	0.000169917	0.00111	-0.00068476
34.4981	0.00348	0.00508	0.00147	0.00317	0.000645921	0.00192	0.000196348	0.000587234	-0.000420965
34.5963	0.00328	0.00533	0.00149	0.00344	0.000561303	0.00188	4.60568e-05	0.00112	-0.00059263
34.6975	0.00357	0.00533	0.00179	0.00331	0.000757194	0.00212	0.000187354	0.00104	-0.000375135
34.8017	0.00368	0.00545	0.00157	0.00328	0.000689317	0.00224	1.92307e-05	0.000959351	-0.000473279
34.8974	0.00361	0.00549	0.00175	0.0035	0.000905783	0.00217	0.000182526	0.000873478	-0.000541571
34.9965	0.00366	0.00559	0.00155	0.00335	0.00088702	0.00232	0.000211403	0.00117	-0.000266221
35.0952	0.0036	0.00563	0.00148	0.00335	0.000883247	0.00218	0.000135127	0.00134	-0.000266262
35.1969	0.0036	0.0055	0.00169	0.00331	0.000836763	0.00224	0.000302817	0.00116	-0.00029833
35.2997	0.00365	0.00545	0.00152	0.00361	0.000797349	0.00202	4.55413e-05	0.00114	-0.000134711
35.3968	0.00375	0.00548	0.00178	0.00329	0.000804245	0.00208	0.000348701	0.00121	-0.000240953
35.4996	0.00384	0.00566	0.00165	0.00342	0.000635474	0.00228	0.000161136	0.0012	-0.000403652
35.5972	0.00369	0.00558	0.00177	0.00353	0.0008046	0.00219	0.000159878	0.00132	-0.000319707
35.6995	0.00397	0.00558	0.00189	0.00353	0.000834472	0.00229	1.55264e-05	0.00115	-0.000102363
35.7961	0.00385	0.00561	0.00183	0.00372	0.00105	0.0025	0.000200995	0.00129	-0.000252942
35.8953	0.00408	0.00554	0.00194	0.00364	0.00106	0.00222	0.000288721	0.00133	-0.000333494
35.998	0.00403	0.00579	0.00193	0.00362	0.000843945	0.00226	8.03728e-05	0.00136	-0.000298832
36.0972	0.004	0.00592	0.00204	0.00367	0.000886827	0.00237	0.000184049	0.00147	-1.85257e-05
36.1989	0.00399	0.00592	0.00197	0.00368	0.00106	0.00237	0.000398611	0.00132	-7.17656e-05
36.2981	0.00408	0.00586	0.00206	0.00373	0.000946785	0.00253	0.00022595	0.00157	-7.17905e-05
36.3988	0.00395	0.00586	0.00188	0.00375	0.000872252	0.0025	0.000445769	0.00164	-0.00018481
36.4985	0.00423	0.00596	0.0021	0.00367	0.00109	0.00244	0.000380792	0.00149	-0.000392577
36.5997	0.00412	0.00606	0.00197	0.00368	0.00111	0.00261	0.000511076	0.00165	3.04273e-05
36.6964	0.00427	0.00598	0.00204	0.00391	0.00111	0.00244	0.000499617	0.00177	-0.000245286
36.795	0.00432	0.00624	0.00207	0.00374	0.00106	0.00258	0.000343242	0.00156	-0.0001275
36.8988	0.00455	0.00629	0.00208	0.00384	0.00106	0.0024	0.000495942	0.00175	-2.65285e-05
37.001	0.00439	0.00612	0.00221	0.00396	0.00115	0.00245	0.000594637	0.00156	1.47431e-06
37.0967	0.00457	0.00611	0.00246	0.00406	0.00122	0.00261	0.00045452	0.00162	-0.000228169
37.1979	0.00462	0.00637	0.00232	0.00404	0.00114	0.0026	0.000342761	0.00194	-0.000274761
37.2976	0.00459	0.00639	0.0023	0.00414	0.00116	0.00258	0.000420071	0.00201	-0.000158682
37.4013	0.00448	0.00615	0.00234	0.00396	0.00123	0.00288	0.00043241	0.00183	1.68744e-05
37.4959	0.00459	0.00644	0.00222	0.00421	0.00132	0.00296	0.00049424	0.00194	-0.000152348
37.5971	0.00478	0.00639	0.00247	0.00414	0.00127	0.00283	0.000436741	0.00194	5.25777e-05
37.6968	0.00479	0.00672	0.00236	0.00407	0.0012	0.00273	0.000785911	0.0019	-0.000167091
37.7986	0.00479	0.00663	0.00238	0.00415	0.00135	0.00283	0.000657877	0.0018	0.000323073
37.8983	0.00494	0.00671	0.00262	0.00419	0.00135	0.00287	0.000689625	0.00198	0.00017239
37.9954	0.0049	0.00697	0.00248	0.0044	0.00126	0.00304	0.000538855	0.00209	0.000124471
38.0992	0.00508	0.0069	0.00259	0.00451	0.00148	0.00279	0.000460541	0.00203	0.000134214
38.1999	0.00492	0.00683	0.00242	0.00437	0.00138	0.00314	0.000543751	0.00199	-8.9138e-05
38.2975	0.0049	0.00692	0.00269	0.00462	0.00162	0.00297	0.00065421	0.00211	0.000201384
38.3957	0.00504	0.00672	0.00269	0.00452	0.00149	0.00289	0.000503588	0.00216	0.000144033
38.4969	0.00496	0.00682	0.00268	0.00464	0.00145	0.00314	0.00073265	0.00229	9.74446e-05
38.6007	0.00489	0.00688	0.00262	0.00459	0.00159	0.0029	0.000729424	0.0024	0.000302148
38.6963	0.00509	0.00718	0.00259	0.0045	0.00161	0.00307	0.000601561	0.00226	9.55605e-05
38.7965	0.00528	0.00699	0.00271	0.00445	0.00146	0.00327	0.000845662	0.00223	0.000163999
38.8967	0.00532	0.00705	0.00272	0.00464	0.00149	0.00344	0.000830647	0.00236	3.58913e-05
39.002	0.00528	0.00706	0.00276	0.00471	0.00168	0.0034	0.000710563	0.00231	0.000221565
39.0986	0.00536	0.00744	0.00296	0.0048	0.00172	0.00338	0.000767902	0.00234	0.000129588
39.1947	0.00522	0.00731	0.00305	0.00466	0.00172	0.00338	0.000839011	0.00242	0.000239806
39.298	0.00503	0.00766	0.00294	0.00476	0.00165	0.00348	0.00109	0.00257	0.000341863
39.3977	0.00551	0.00768	0.00306	0.00452	0.0017	0.00373	0.00116	0.00232	0.000428822
39.4994	0.00541	0.00765	0.00297	0.00487	0.00182	0.00349	0.00124	0.00235	0.000286108
39.594	0.0056	0.00753	0.00306	0.00486	0.00183	0.00347	0.001	0.00242	0.000354159
39.7008	0.00552	0.00749	0.00307	0.00495	0.00185	0.00388	0.000974505	0.0026	0.000238676
39.8005	0.00566	0.00772	0.00303	0.00509	0.00187	0.00371	0.000855267	0.00259	0.000443669
39.8982	0.00564	0.00761	0.00313	0.00518	0.00194	0.00386	0.000966046	0.00254	0.000517882
39.9974	0.00577	0.00792	0.00293	0.00536	0.00208	0.00375	0.000974644	0.00272	0.000413951
40.0955	0.00587	0.00791	0.00324	0.0052	0.00185	0.00379	0.000989362	0.00279	0.000443261
40.1978	0.00591	0.008	0.00334	0.00515	0.00201	0.00377	0.00111	0.00273	0.000591682
40.2969	0.0058	0.00807	0.00343	0.00521	0.00216	0.00375	0.00102	0.00284	0.000487562
40.3992	0.00598	0.00799	0.00317	0.00515	0.00208	0.00397	0.00114	0.00289	0.000516921
40.4994	0.00598	0.00821	0.00345	0.00544	0.00208	0.00396	0.00113	0.00272	0.000606419
40.5986	0.00615	0.00841	0.00339	0.00531	0.00216	0.00392	0.00113	0.00287	0.00059328
40.7003	0.00605	0.00836	0.00331	0.00519	0.00214	0.00404	0.00128	0.00298	0.000426482
40.7974	0.00612	0.00835	0.00354	0.00546	0.00241	0.00407	0.00128	0.00301	0.000519419
40.8971	0.00645	0.00836	0.0036	0.00566	0.00235	0.00414	0.00129	0.00296	0.000482871
40.9943	0.00646	0.00862	0.00365	0.00569	0.00226	0.00413	0.00105	0.0031	0.000775073
41.099	0.0063	0.00854	0.00351	0.00581	0.00232	0.00415	0.00119	0.00292	0.000516052
41.1987	0.00644	0.00857	0.00366	0.00575	0.00221	0.00426	0.00149	0.00298	0.000689562
41.2964	0.00661	0.00896	0.00367	0.00585	0.00244	0.0044	0.00148	0.00322	0.000751811
41.3996	0.00649	0.00886	0.00366	0.00585	0.00259	0.00438	0.0015	0.00322	0.000729172
41.4993	0.00668	0.00902	0.00385	0.00607	0.00266	0.00442	0.00163	0.00337	0.000737032
41.6	0.00649	0.00913	0.00394	0.00602	0.00278	0.00451	0.0016	0.00333	0.000861471
41.6957	0.00653	0.00894	0.00389	0.00598	0.00247	0.00455	0.00157	0.00352	0.00107
41.7964	0.00645	0.00916	0.00379	0.00605	0.00252	0.00478	0.00164	0.00346	0.000778426
41.8976	0.00671	0.00933	0.00374	0.00612	0.00269	0.00486	0.00176	0.00351	0.000825087
41.9978	0.00658	0.00939	0.00374	0.00632	0.00254	0.0047	0.00176	0.0035	0.000967392
42.0985	0.00695	0.00948	0.00398	0.0063	0.00276	0.00479	0.00152	0.00366	0.00078643
42.1972	0.00692	0.00932	0.00402	0.00632	0.00288	0.00491	0.00182	0.0035	0.00109
42.2989	0.00703	0.00925	0.00403	0.00646	0.00278	0.00487	0.0017	0.00373	0.000940091
42.3996	0.00712	0.00982	0.00422	0.00636	0.00279	0.00506	0.00183	0.00369	0.000911926
42.4967	0.00727	0.00958	0.00426	0.00661	0.00279	0.00499	0.00182	0.00379	0.00108
42.5964	0.00706	0.00982	0.00437	0.00654	0.00278	0.00506	0.00191	0.00355	0.000835484
42.6951	0.00718	0.00971	0.00427	0.00678	0.00303	0.00511	0.00195	0.00378	0.00102
42.8014	0.00729	0.00983	0.00435	0.00681	0.00309	0.00505	0.002	0.00397	0.000946925
42.897	0.00763	0.00978	0.0044	0.00692	0.00289	0.0051	0.00211	0.00387	0.00139
42.9957	0.00716	0.01013	0.0044	0.00686	0.00322	0.00521	0.00194	0.00407	0.00113
43.0974	0.00756	0.01025	0.00442	0.00719	0.00328	0.00525	0.00201	0.00416	0.00111
43.1997	0.00781	0.0103	0.00444	0.00715	0.00323	0.00542	0.00187	0.00403	0.00121
43.2999	0.0075	0.01048	0.00458	0.0073	0.00321	0.00554	0.00215	0.00421	0.00114
43.3935	0.00787	0.01046	0.00449	0.00717	0.00321	0.00535	0.00218	0.00427	0.00145
43.4982	0.00766	0.01047	0.00455	0.00725	0.00353	0.00545	0.00207	0.00424	0.0014
43.5994	0.00761	0.0107	0.00463	0.00725	0.00347	0.00571	0.00232	0.00439	0.00156
43.6986	0.00798	0.01083	0.00489	0.00732	0.00349	0.00582	0.00218	0.00421	0.00122
43.7953	0.00802	0.01097	0.00486	0.00752	0.00348	0.00576	0.00234	0.0044	0.00167
43.8975	0.00802	0.01091	0.00488	0.00754	0.00365	0.00589	0.0025	0.0044	0.00126
44.0023	0.00819	0.01108	0.00517	0.00758	0.00358	0.006	0.0025	0.00474	0.00148
44.0969	0.00821	0.011	0.00484	0.0076	0.00367	0.00626	0.00236	0.00447	0.00139
44.1956	0.00826	0.01109	0.00526	0.00774	0.00348	0.00614	0.00239	0.00467	0.00153
44.2973	0.00835	0.01134	0.00517	0.00795	0.00362	0.00624	0.0024	0.00467	0.0013
44.398	0.00873	0.01139	0.00541	0.00793	0.00387	0.00626	0.00258	0.0049	0.00185
44.4987	0.00871	0.01161	0.00536	0.00809	0.00382	0.0064	0.00257	0.00499	0.00163
44.5958	0.00862	0.01171	0.00543	0.00801	0.00405	0.00649	0.00252	0.00505	0.00174
44.6991	0.00886	0.01185	0.00539	0.00832	0.00412	0.00673	0.00247	0.00502	0.00169
44.7978	0.00863	0.01188	0.0056	0.0084	0.00395	0.00661	0.00269	0.00516	0.00182
44.9	0.00894	0.01188	0.00575	0.00829	0.00407	0.00678	0.00291	0.0051	0.00157
44.9966	0.00895	0.01218	0.00559	0.0086	0.00428	0.00684	0.00287	0.00528	0.00182
45.0953	0.00875	0.01226	0.00573	0.00846	0.00398	0.00661	0.00272	0.00552	0.00181
45.1976	0.00923	0.01249	0.00597	0.00864	0.00429	0.00687	0.00278	0.0054	0.0017
45.2967	0.00932	0.01247	0.00566	0.00873	0.00406	0.0067	0.00315	0.00541	0.00168
45.399	0.00936	0.01263	0.00595	0.00879	0.00439	0.007	0.00289	0.00546	0.00188
45.4961	0.00944	0.01279	0.00607	0.00889	0.00428	0.00726	0.00288	0.00554	0.00198
45.5994	0.00954	0.01275	0.00592	0.00889	0.00437	0.0073	0.00285	0.00568	0.00189
45.7006	0.00971	0.01273	0.00624	0.00907	0.00458	0.00725	0.003	0.0057	0.00214
45.7967	0.00978	0.01286	0.00615	0.0092	0.00451	0.00753	0.00323	0.00575	0.00201
45.8979	0.00979	0.01319	0.00638	0.00917	0.00465	0.00756	0.00315	0.0061	0.00213
45.9951	0.00972	0.01301	0.00639	0.00934	0.00471	0.00751	0.00319	0.00595	0.00211
46.0978	0.00985	0.01325	0.00658	0.00953	0.00491	0.00767	0.00332	0.00619	0.00211
46.1965	0.01014	0.01347	0.00635	0.00949	0.00489	0.0079	0.00331	0.00617	0.00218
46.2972	0.01005	0.01371	0.00661	0.0096	0.00484	0.00789	0.00343	0.00628	0.00215
46.3984	0.01036	0.01378	0.00671	0.00977	0.00496	0.00794	0.00356	0.00626	0.00235
46.4991	0.01036	0.01384	0.00694	0.00986	0.00514	0.00801	0.00351	0.00622	0.00227
46.6014	0.01037	0.01399	0.00685	0.01006	0.00515	0.00801	0.00359	0.00629	0.00251
46.6944	0.01061	0.01425	0.00696	0.01015	0.00524	0.00822	0.00347	0.00644	0.00247
46.7972	0.01064	0.01422	0.00689	0.01012	0.00517	0.00825	0.00359	0.00656	0.00253
46.8964	0.01057	0.01446	0.00717	0.01027	0.00535	0.00846	0.0037	0.00669	0.00266
46.9986	0.01087	0.01441	0.00731	0.01027	0.00544	0.00841	0.00385	0.00686	0.00271
47.0983	0.0109	0.01462	0.00735	0.01038	0.00542	0.00868	0.00383	0.00683	0.00291
47.197	0.011	0.0148	0.00737	0.0104	0.00549	0.00854	0.00396	0.00691	0.00291
47.3002	0.01127	0.015	0.0075	0.01073	0.0056	0.00872	0.00378	0.00706	0.00295
47.3984	0.01127	0.01491	0.00766	0.01081	0.00593	0.00897	0.0039	0.00718	0.00288
47.4981	0.01132	0.01519	0.00771	0.01084	0.00559	0.00906	0.00395	0.00709	0.00305
47.5942	0.01149	0.01561	0.00777	0.0108	0.00587	0.00907	0.00384	0.0073	0.00306
47.6969	0.01143	0.01553	0.00774	0.01104	0.00596	0.00919	0.00427	0.00752	0.00311
47.8007	0.01176	0.01582	0.00799	0.01117	0.00599	0.00927	0.00424	0.00764	0.00309
47.8968	0.01174	0.01567	0.00809	0.01129	0.00589	0.00924	0.00432	0.00759	0.00311
47.998	0.0119	0.01585	0.00804	0.01155	0.00606	0.00947	0.00442	0.00762	0.00312
48.0977	0.0121	0.01603	0.00809	0.01142	0.00601	0.00924	0.00429	0.0077	0.00326
48.2	0.01223	0.01632	0.00817	0.01166	0.00634	0.00986	0.00437	0.0078	0.00335
48.2966	0.01236	0.01644	0.00825	0.01189	0.00636	0.00989	0.00466	0.00804	0.0034
48.3948	0.01238	0.01667	0.00828	0.01209	0.00622	0.01003	0.00463	0.00787	0.00319
48.4985	0.01247	0.017	0.00837	0.01218	0.00648	0.01028	0.00473	0.00793	0.00331
48.5967	0.01258	0.01669	0.00867	0.01225	0.00669	0.01022	0.00491	0.00822	0.00344
48.7005	0.01276	0.01705	0.00865	0.01238	0.00669	0.0105	0.00471	0.00828	0.00356
48.7966	0.01314	0.01729	0.00898	0.01246	0.00675	0.0103	0.00504	0.00846	0.00384
48.8978	0.01317	0.01716	0.00897	0.01253	0.0069	0.01052	0.00504	0.00859	0.00397
48.9995	0.01326	0.01749	0.00904	0.01269	0.00686	0.01044	0.00499	0.00879	0.00403
49.0987	0.01334	0.01756	0.00936	0.01298	0.00681	0.01077	0.00515	0.0087	0.00387
49.1954	0.01344	0.01776	0.0094	0.01292	0.00692	0.01079	0.00537	0.00895	0.00401
49.2961	0.01353	0.01814	0.00927	0.01316	0.00725	0.01102	0.00538	0.009	0.00384
49.3988	0.01387	0.01833	0.00939	0.01343	0.00721	0.01109	0.00539	0.00902	0.00406
49.4985	0.01386	0.01847	0.00958	0.01334	0.00729	0.01134	0.00536	0.00916	0.00402
49.5967	0.01421	0.01883	0.00977	0.01355	0.0076	0.01148	0.00534	0.00942	0.00423
49.6989	0.01446	0.01867	0.00995	0.01384	0.00753	0.01167	0.00564	0.00936	0.00413
49.7991	0.01446	0.01899	0.00986	0.01413	0.00753	0.01175	0.00568	0.00945	0.00427
49.9003	0.01449	0.01937	0.01022	0.01427	0.0076	0.01188	0.00581	0.00953	0.00437
49.9949	0.01473	0.01938	0.01051	0.01432	0.00778	0.01224	0.00581	0.00984	0.00441
50.0966	0.01491	0.01966	0.0104	0.01457	0.00793	0.0121	0.00583	0.00997	0.00455
50.1979	0.01501	0.02002	0.01048	0.01464	0.00804	0.01235	0.00606	0.01004	0.00486
50.2975	0.01525	0.01998	0.01045	0.01459	0.00806	0.01217	0.006	0.01017	0.00477
50.3967	0.01524	0.0199	0.01069	0.01504	0.00823	0.01271	0.00613	0.01021	0.00489
50.4959	0.0153	0.02019	0.01059	0.01512	0.00822	0.01283	0.00623	0.01042	0.00483
50.5992	0.01545	0.02055	0.01072	0.01531	0.00837	0.01298	0.00617	0.0106	0.00506
50.6983	0.01578	0.0207	0.01093	0.01547	0.00858	0.01305	0.00646	0.01055	0.00502
50.798	0.01605	0.02085	0.0111	0.01569	0.0086	0.01331	0.00653	0.01079	0.00538
50.8967	0.01635	0.02124	0.01096	0.01586	0.00869	0.01329	0.0065	0.01094	0.00513
50.9969	0.0162	0.02146	0.0113	0.01562	0.00875	0.01379	0.00663	0.01123	0.00534
51.0991	0.01648	0.02159	0.01147	0.01628	0.00888	0.01381	0.00653	0.01136	0.00534
51.1968	0.01664	0.02199	0.01145	0.01645	0.00913	0.01383	0.00694	0.01134	0.00544
51.2985	0.01692	0.02196	0.01181	0.0165	0.00894	0.01423	0.00684	0.0115	0.00549
51.3972	0.01704	0.02235	0.01183	0.01648	0.00928	0.01427	0.00697	0.01176	0.00564
51.4994	0.01735	0.0225	0.01219	0.01684	0.00932	0.01451	0.0071	0.01204	0.00573
51.6001	0.0175	0.02279	0.01205	0.017	0.00938	0.01452	0.00721	0.01211	0.00586
51.6942	0.01781	0.02295	0.0123	0.01685	0.00955	0.01477	0.00736	0.01225	0.00598
51.7975	0.01775	0.0232	0.01256	0.01731	0.00944	0.01496	0.0074	0.01233	0.00602
51.8967	0.01793	0.0237	0.01265	0.01759	0.00969	0.01501	0.00751	0.01241	0.00623
52.0004	0.01805	0.02375	0.01273	0.01761	0.00979	0.01532	0.00775	0.01265	0.00626
52.0945	0.01811	0.02398	0.01284	0.01788	0.0098	0.01535	0.00771	0.01272	0.00639
52.2003	0.01851	0.02428	0.01294	0.01828	0.00995	0.01551	0.00777	0.01302	0.00651
52.3	0.01872	0.02468	0.01334	0.01839	0.01025	0.01557	0.00795	0.01325	0.00659
52.3987	0.01905	0.02473	0.01348	0.01847	0.01028	0.01586	0.00799	0.01335	0.00649
52.4968	0.019	0.02502	0.01359	0.01888	0.01038	0.01627	0.00833	0.01351	0.00681
52.594	0.01939	0.02521	0.01371	0.01904	0.0105	0.0164	0.00829	0.01361	0.00664
52.6983	0.01957	0.02547	0.01401	0.01899	0.01104	0.01659	0.00849	0.014	0.00676
52.798	0.0198	0.02582	0.01412	0.01937	0.0107	0.01682	0.00857	0.0141	0.00698
52.8992	0.01984	0.02607	0.01431	0.0197	0.01089	0.01691	0.00894	0.01409	0.0072
52.9978	0.02016	0.02661	0.01467	0.01984	0.01104	0.01709	0.0087	0.0144	0.00719
53.097	0.02044	0.02684	0.01438	0.02013	0.0112	0.01736	0.00887	0.01457	0.00721
53.2023	0.02067	0.02706	0.01464	0.02044	0.01142	0.01763	0.00888	0.01487	0.00737
53.2969	0.02103	0.02736	0.01498	0.02062	0.0115	0.01774	0.00914	0.01503	0.00771
53.3956	0.0211	0.02771	0.01512	0.02074	0.01166	0.01804	0.00911	0.01522	0.00781
53.4953	0.02131	0.02811	0.01502	0.02117	0.01178	0.01831	0.00934	0.01548	0.00799
53.5985	0.02142	0.0281	0.01527	0.0213	0.01187	0.01844	0.00942	0.01557	0.00796
53.6992	0.02175	0.02863	0.01555	0.02162	0.01206	0.0186	0.00976	0.01585	0.00792
53.7949	0.02193	0.02892	0.01575	0.02202	0.01219	0.01873	0.00964	0.01594	0.00811
53.9012	0.02218	0.02921	0.01603	0.02209	0.01237	0.01912	0.00999	0.01609	0.00813
53.9998	0.02261	0.02931	0.01614	0.02248	0.01267	0.01922	0.01007	0.01635	0.00816
54.0985	0.02301	0.02986	0.01629	0.02286	0.01273	0.01942	0.01031	0.01664	0.00854
54.1941	0.02309	0.0302	0.01642	0.02298	0.01292	0.01977	0.01042	0.01695	0.0085
54.2969	0.02332	0.03069	0.01652	0.02319	0.01316	0.02003	0.01057	0.01721	0.00846
54.3981	0.02363	0.03078	0.01703	0.02351	0.01326	0.02022	0.01066	0.01755	0.00871
54.4978	0.02373	0.03119	0.01698	0.02382	0.01337	0.02053	0.01077	0.01756	0.00877
54.5975	0.02402	0.03161	0.01745	0.02416	0.01341	0.02069	0.01072	0.01775	0.00918
54.6967	0.0242	0.03192	0.01747	0.02421	0.01374	0.02088	0.01091	0.01799	0.00911
54.7994	0.02462	0.03253	0.01761	0.0247	0.0138	0.02126	0.01115	0.01839	0.00927
54.8996	0.02474	0.03278	0.01773	0.02498	0.01398	0.02153	0.01142	0.0187	0.00947
54.9967	0.02497	0.033	0.01805	0.02546	0.0141	0.02171	0.01117	0.01886	0.00961
55.0969	0.02546	0.03361	0.01813	0.02585	0.01411	0.02216	0.01159	0.01911	0.00958
55.1951	0.02601	0.03373	0.01853	0.02582	0.01457	0.02236	0.01161	0.01936	0.00995
55.2999	0.0261	0.03433	0.01872	0.02643	0.01456	0.02267	0.01192	0.01986	0.01002
55.3981	0.0263	0.03472	0.01902	0.02694	0.01493	0.02279	0.01223	0.01973	0.01006
55.4967	0.02668	0.03503	0.01919	0.02715	0.01505	0.02325	0.01235	0.02027	0.01034
55.5979	0.02686	0.03559	0.01958	0.02741	0.01537	0.02328	0.01253	0.02031	0.01051
55.6986	0.02724	0.03596	0.01968	0.02781	0.01547	0.02374	0.01281	0.02074	0.01055
55.8004	0.02767	0.03608	0.01995	0.02819	0.01573	0.02413	0.01266	0.02097	0.0106
55.895	0.02783	0.03644	0.02033	0.02865	0.01603	0.02444	0.013	0.02129	0.01104
55.9992	0.02844	0.03708	0.0204	0.02861	0.01587	0.02484	0.01322	0.02164	0.01113
56.0974	0.02883	0.03776	0.02067	0.02936	0.01657	0.02521	0.01341	0.02201	0.01129
56.1981	0.02902	0.03796	0.02113	0.02958	0.01656	0.02532	0.01344	0.02205	0.01126
56.2968	0.02932	0.03861	0.02126	0.02977	0.0166	0.02575	0.01388	0.0225	0.0115
56.3985	0.0298	0.03925	0.02136	0.03013	0.01714	0.02615	0.01394	0.02289	0.01191
56.4997	0.03015	0.03947	0.02177	0.03055	0.01697	0.02656	0.01401	0.02318	0.01191
56.5974	0.0304	0.03939	0.02214	0.03106	0.01737	0.02672	0.01427	0.02331	0.01211
56.6961	0.03077	0.04005	0.02242	0.03137	0.01763	0.02709	0.01458	0.02358	0.01212
56.7973	0.03104	0.04072	0.02257	0.03199	0.01765	0.02759	0.01494	0.02417	0.01225
56.8975	0.0318	0.04131	0.02287	0.03246	0.01804	0.02798	0.01484	0.02436	0.01251
57.0002	0.03189	0.04196	0.02321	0.03291	0.01819	0.02803	0.01513	0.02478	0.01292
57.0974	0.03239	0.04229	0.02361	0.03346	0.01857	0.02866	0.01548	0.0251	0.01317
57.1986	0.03279	0.04295	0.02361	0.03375	0.01872	0.02915	0.01558	0.02552	0.01332
57.2973	0.03325	0.04327	0.02411	0.03422	0.01909	0.0296	0.01593	0.02602	0.01355
57.402	0.03348	0.04423	0.02451	0.03459	0.01931	0.02988	0.01608	0.02607	0.01351
57.4987	0.03402	0.04471	0.0248	0.03498	0.01958	0.03036	0.01626	0.02677	0.01396
57.5943	0.03427	0.04516	0.02502	0.03558	0.01975	0.03059	0.01626	0.02698	0.0144
57.6981	0.03489	0.04581	0.02511	0.03618	0.01997	0.03109	0.01671	0.02734	0.01456
57.7993	0.03504	0.04652	0.02562	0.03646	0.02034	0.03149	0.01706	0.02778	0.01459
57.9	0.03571	0.04699	0.0259	0.03696	0.0205	0.03183	0.01729	0.02829	0.01486
57.9946	0.03596	0.04764	0.02641	0.03735	0.02077	0.03234	0.01745	0.02855	0.01497
58.0989	0.03638	0.04825	0.02667	0.03814	0.02121	0.03283	0.01788	0.029	0.01518
58.2021	0.03702	0.04912	0.02723	0.0387	0.02146	0.03334	0.01818	0.0293	0.01554
58.2977	0.03751	0.0496	0.02741	0.03896	0.0217	0.03373	0.01838	0.0299	0.01578
58.3974	0.03794	0.05033	0.02781	0.03944	0.02213	0.03403	0.01867	0.0302	0.01613
58.4946	0.03823	0.05102	0.02821	0.04019	0.0225	0.03446	0.01883	0.03082	0.01634
58.5993	0.03904	0.05189	0.02847	0.04097	0.02291	0.03513	0.01904	0.03117	0.01651
58.697	0.03933	0.05251	0.02901	0.04157	0.02317	0.03567	0.01934	0.0318	0.01684
58.7967	0.03995	0.05305	0.02943	0.04205	0.02361	0.03608	0.0195	0.03204	0.01704
58.901	0.04046	0.05396	0.02995	0.04271	0.02378	0.03671	0.02006	0.0327	0.01732
58.9986	0.04101	0.05457	0.0301	0.04331	0.02418	0.03697	0.02016	0.03335	0.01766
59.1019	0.04167	0.0553	0.03069	0.04393	0.02457	0.03769	0.02046	0.03357	0.01804
59.1929	0.0421	0.05583	0.03113	0.04439	0.02513	0.03819	0.02085	0.03427	0.01813
59.2977	0.0428	0.05681	0.03179	0.04499	0.02541	0.03871	0.02139	0.03466	0.01854
59.3974	0.0434	0.05762	0.03224	0.0458	0.02563	0.03928	0.0215	0.03524	0.01865
59.4996	0.0441	0.05839	0.03239	0.04657	0.02611	0.03963	0.02198	0.03576	0.01903
59.5973	0.04454	0.05919	0.03309	0.04729	0.02647	0.04051	0.02229	0.03634	0.01949
59.6959	0.04539	0.06006	0.03348	0.04768	0.02684	0.04083	0.02266	0.03677	0.01976
59.8012	0.04588	0.061	0.0342	0.0487	0.02725	0.04187	0.02287	0.03772	0.02006
59.8984	0.04639	0.06173	0.0347	0.04917	0.02771	0.04244	0.02315	0.03813	0.02025
59.997	0.04698	0.06262	0.03518	0.04995	0.02814	0.04299	0.02378	0.03876	0.02081
60.0942	0.04773	0.06342	0.03542	0.05067	0.02853	0.04361	0.02388	0.03928	0.02106
60.1975	0.04852	0.06435	0.03597	0.05135	0.02897	0.0445	0.02452	0.03985	0.02136
60.2987	0.04922	0.06523	0.03648	0.05222	0.02951	0.04493	0.02478	0.04056	0.0218
60.3973	0.04969	0.066	0.03691	0.05303	0.02973	0.0456	0.02533	0.04113	0.02201
60.4986	0.0505	0.0671	0.03754	0.05387	0.03003	0.04642	0.02546	0.04189	0.02249
60.5988	0.05137	0.068	0.03796	0.05473	0.03054	0.04729	0.026	0.04255	0.02281
60.699	0.05207	0.06906	0.03855	0.05559	0.03105	0.04794	0.02645	0.04306	0.02316
60.7961	0.05264	0.06997	0.0393	0.05624	0.03145	0.04851	0.02687	0.04388	0.02356
60.8963	0.05351	0.07094	0.03979	0.05721	0.0323	0.04949	0.02745	0.04478	0.02395
60.9975	0.05439	0.07177	0.04061	0.05794	0.03285	0.05054	0.02767	0.04516	0.02427
61.0967	0.05533	0.07302	0.04117	0.05881	0.03331	0.05069	0.02845	0.0461	0.02472
61.1994	0.05594	0.07412	0.0419	0.05995	0.03365	0.05168	0.02854	0.04704	0.02516
61.2976	0.0569	0.07517	0.04238	0.06086	0.03426	0.05243	0.02907	0.04751	0.02545
61.3993	0.05762	0.07654	0.04313	0.06195	0.03471	0.05346	0.0297	0.0485	0.02601
61.4985	0.05835	0.07741	0.04378	0.06289	0.03543	0.05415	0.03005	0.04924	0.02652
61.5992	0.05958	0.079	0.04446	0.06393	0.03594	0.05509	0.0306	0.05015	0.02696
61.6959	0.06028	0.0801	0.04534	0.065	0.03641	0.05597	0.03105	0.05068	0.02747
61.7945	0.06125	0.08129	0.04593	0.06604	0.03702	0.05696	0.03156	0.05151	0.02795
61.8978	0.06236	0.08257	0.0468	0.06737	0.03772	0.0578	0.03197	0.05254	0.02862
61.9995	0.0632	0.08371	0.0474	0.06838	0.03836	0.05896	0.03282	0.05361	0.02904
62.0962	0.06408	0.08489	0.04829	0.06915	0.03895	0.05999	0.03311	0.05452	0.02952
62.1984	0.06506	0.0862	0.04892	0.07026	0.03955	0.06081	0.03388	0.05554	0.02998
62.2986	0.06598	0.08755	0.04964	0.07172	0.04031	0.06202	0.03432	0.05632	0.03073
62.4003	0.0668	0.08906	0.05056	0.073	0.04086	0.06318	0.03507	0.057	0.03111
62.4959	0.06812	0.08994	0.05124	0.07409	0.04156	0.06413	0.03547	0.05797	0.03152
62.5966	0.06924	0.09167	0.05216	0.07573	0.04239	0.06532	0.03625	0.05904	0.03226
62.6968	0.07047	0.09331	0.05317	0.07697	0.04304	0.06644	0.03688	0.06005	0.03284
62.7981	0.07119	0.09497	0.05393	0.0782	0.04368	0.06787	0.03764	0.06127	0.03333
62.8988	0.07229	0.09633	0.05499	0.07956	0.04454	0.06886	0.03841	0.06234	0.03391
62.9944	0.07391	0.09801	0.05596	0.08107	0.04523	0.07012	0.03917	0.06332	0.03478
63.0997	0.07473	0.10011	0.05686	0.0826	0.04617	0.07176	0.03985	0.0646	0.03523
63.1989	0.07577	0.10133	0.0575	0.08414	0.04666	0.0731	0.03991	0.06563	0.03597
63.2996	0.07699	0.10321	0.05884	0.08596	0.04768	0.07424	0.04075	0.0669	0.03668
63.3947	0.0784	0.10494	0.05992	0.08716	0.04845	0.07568	0.04167	0.06784	0.03721
63.4959	0.07986	0.10683	0.06079	0.08896	0.04943	0.07686	0.04234	0.06931	0.03788
63.5997	0.08176	0.10864	0.06184	0.09082	0.05033	0.0787	0.04337	0.0708	0.03857
63.6973	0.08381	0.1109	0.06271	0.09255	0.05122	0.07994	0.04412	0.07213	0.03929
63.797	0.08431	0.11268	0.06424	0.09419	0.05252	0.08163	0.0451	0.07346	0.04031
63.8962	0.08605	0.11482	0.06555	0.09606	0.05336	0.0832	0.04583	0.07487	0.0411
64.0015	0.08815	0.11719	0.06652	0.09789	0.05434	0.08492	0.04668	0.07657	0.04185
64.1001	0.08897	0.11916	0.06797	0.09991	0.0555	0.08648	0.04776	0.07811	0.0426
64.1942	0.09059	0.12119	0.06898	0.10139	0.05632	0.08799	0.04865	0.07964	0.04336
64.2975	0.09273	0.12381	0.07009	0.10362	0.0574	0.09008	0.04952	0.08112	0.04428
64.3967	0.09465	0.12601	0.07161	0.10543	0.05865	0.09163	0.05054	0.08248	0.04506
64.4999	0.09576	0.12882	0.07324	0.10792	0.05994	0.09403	0.05178	0.08449	0.04588
64.5945	0.09789	0.13096	0.07446	0.10946	0.06104	0.09539	0.05269	0.08597	0.04668
64.6988	0.10043	0.13375	0.07611	0.11198	0.06228	0.09762	0.05376	0.0881	0.04808
64.8015	0.10186	0.1363	0.0776	0.11479	0.0635	0.1001	0.05476	0.0901	0.04877
64.8982	0.10473	0.13869	0.07922	0.11683	0.06463	0.102	0.05601	0.09205	0.04998
64.9968	0.10598	0.14161	0.08079	0.11916	0.06613	0.10422	0.05724	0.09368	0.05089
65.0945	0.10875	0.14422	0.08256	0.12165	0.06725	0.106	0.05829	0.09567	0.05191
65.1978	0.11149	0.14751	0.08414	0.12433	0.0689	0.10895	0.05951	0.09798	0.05332
65.2974	0.11413	0.15035	0.08625	0.12692	0.07033	0.11116	0.06081	0.10018	0.05446
65.3982	0.1163	0.15346	0.08789	0.1297	0.07195	0.11376	0.06248	0.1024	0.05596
65.4978	0.11687	0.15677	0.08984	0.13231	0.07333	0.11611	0.06378	0.10474	0.05707
65.5996	0.12	0.15998	0.09152	0.13544	0.07497	0.11873	0.06486	0.107	0.05821
65.7003	0.12197	0.16351	0.09376	0.1384	0.07698	0.12165	0.06619	0.10937	0.05959
65.7979	0.12386	0.16673	0.0959	0.1409	0.0786	0.12387	0.06773	0.11191	0.06083
65.8956	0.12666	0.17026	0.09787	0.14442	0.08034	0.12693	0.06912	0.11433	0.06215
65.9958	0.12988	0.17399	0.10032	0.14738	0.08245	0.12965	0.07082	0.11693	0.06367
66.098	0.13248	0.17795	0.10287	0.15124	0.08431	0.13291	0.0721	0.11995	0.0653
66.1997	0.13576	0.18234	0.10491	0.1544	0.08643	0.13605	0.07404	0.12258	0.06674
66.2959	0.13842	0.18569	0.10725	0.15806	0.08799	0.13857	0.0757	0.12533	0.06807
66.4001	0.14233	0.19065	0.10985	0.16229	0.09028	0.14241	0.07797	0.12888	0.06992
66.4993	0.14428	0.1949	0.11251	0.16594	0.09229	0.14571	0.07977	0.13154	0.07167
66.599	0.1477	0.19946	0.11549	0.16979	0.09451	0.14907	0.08215	0.13487	0.07359
66.6951	0.15073	0.20372	0.11776	0.17353	0.09658	0.15249	0.08347	0.13754	0.07537
66.7964	0.15498	0.20936	0.1214	0.17808	0.09941	0.15663	0.08592	0.14152	0.07752
66.8971	0.15936	0.21424	0.12428	0.18233	0.10198	0.16046	0.08857	0.14519	0.07957
66.9973	0.16258	0.21965	0.12719	0.18597	0.10437	0.16451	0.0902	0.1489	0.08159
67.0995	0.16686	0.22528	0.13086	0.19107	0.10724	0.16916	0.09273	0.15276	0.08428
67.1982	0.17121	0.2299	0.13437	0.19547	0.1104	0.17324	0.09505	0.1565	0.08574
67.2979	0.17624	0.23576	0.13812	0.20055	0.11371	0.17772	0.09831	0.16091	0.08788
67.3981	0.18051	0.24168	0.1416	0.20593	0.11689	0.18217	0.10111	0.16498	0.09077
67.4978	0.18512	0.2478	0.14589	0.21149	0.12029	0.18735	0.10388	0.16916	0.09285
67.5969	0.1912	0.25413	0.15082	0.21742	0.12423	0.19236	0.10712	0.17389	0.09571
67.6946	0.19606	0.25993	0.15466	0.22231	0.12753	0.19742	0.10993	0.17818	0.09853
67.8004	0.20269	0.26847	0.15998	0.23014	0.13178	0.20402	0.11392	0.18458	0.10155
67.8986	0.20824	0.2747	0.16445	0.23566	0.13557	0.20867	0.11689	0.1889	0.10452
67.9972	0.21513	0.2819	0.17044	0.24193	0.1402	0.21456	0.12098	0.19382	0.10851
68.0969	0.22189	0.28952	0.17531	0.24861	0.14441	0.22076	0.12421	0.19943	0.11192
68.2007	0.22875	0.29823	0.18004	0.25633	0.14911	0.22725	0.12839	0.20627	0.11527
68.2999	0.23712	0.30658	0.18658	0.26341	0.1545	0.23452	0.13329	0.21233	0.11935
68.394	0.24445	0.31377	0.1914	0.27005	0.15992	0.23989	0.13749	0.21725	0.12331
68.4972	0.25394	0.32376	0.19629	0.2791	0.16595	0.24777	0.14299	0.22449	0.12831
68.5989	0.26276	0.33212	0.20221	0.28735	0.17142	0.25569	0.1476	0.23137	0.1325
68.7002	0.27281	0.34238	0.20777	0.29683	0.17859	0.26364	0.15393	0.23899	0.13805
68.7963	0.28292	0.35111	0.21529	0.30494	0.18468	0.27053	0.15938	0.24558	0.14292
68.897	0.29427	0.3626	0.22434	0.31468	0.19256	0.27943	0.1668	0.25412	0.14933
69.0018	0.30546	0.37477	0.23353	0.32549	0.20012	0.28767	0.17411	0.26302	0.15612
69.0979	0.31702	0.38511	0.24261	0.33451	0.20803	0.29638	0.18112	0.27112	0.16146
69.1956	0.33151	0.39597	0.25483	0.34469	0.21828	0.30526	0.18988	0.27964	0.16902
69.2958	0.34657	0.40882	0.26665	0.35635	0.22775	0.31628	0.19739	0.2896	0.17582
69.3985	0.36404	0.42239	0.28123	0.36902	0.23989	0.32761	0.20675	0.30026	0.18525
69.5002	0.38204	0.43577	0.29587	0.38104	0.25236	0.3391	0.21795	0.31002	0.19502
69.5958	0.40377	0.4477	0.31376	0.39258	0.2671	0.34905	0.23133	0.31951	0.2075
69.6976	0.42761	0.4635	0.33344	0.40655	0.28389	0.36226	0.24607	0.3317	0.22115
69.7988	0.45354	0.47916	0.35291	0.42027	0.30073	0.3751	0.26151	0.3447	0.23483
69.9005	0.48449	0.49579	0.37886	0.43596	0.32052	0.38964	0.28189	0.35649	0.25359
69.9966	0.55778	0.50962	0.44823	0.44863	0.3837	0.40113	0.33952	0.36796	0.30676
70.0048	0.6041	0.51265	0.48589	0.45116	0.42431	0.40319	0.3775	0.37009	0.34518

## Sheet: Figure 3H
0	0.04	0.01	0.02	-0.01	-0.01	-0.05	-0.06	-0.01	-0.02	0.01
0.01594	0.01	0.01	0.02	-0.02	-0.01	-0.09	-0.07	-0.04	-0.01	0.03
0.08559	0.03	0.03	0.01	-0.01	0.01	-0.08	0.01	0	0.01	0.04
0.1883	0.04	0.04	0.03	-0.01	0.03	-0.06	0.03	-0.03	0.03	0.05
0.29573	-0.04	0.06	0.04	0.03	0.04	-0.04	0.04	0.01	0.04	0.02
0.39667	-0.04	0.02	0.05	-0.02	0.04	-0.02	0.05	-0.03	0.02	0.01
0.49052	-0.02	-0.01	0.03	-0.04	-0.01	-0.02	0.01	-0.05	-0.02	0.03
0.58142	-0.06	-0.02	-0.14	-0.04	-0.07	-0.01	0.03	-0.06	-0.02	0.04
0.66997	0.01	0.03	-0.16	-0.03	-0.06	-0.04	0.04	-0.04	-0.2	0.05
0.75615	0.02	0.04	-0.07	0	-0.11	0	0.05	-0.02	-0.01	0.01
0.83997	0.05	0.03	0.01	0.03	-0.04	0	-0.04	-0.02	0.01	0.03
0.92319	0.04	0.05	-0.04	0.01	-0.07	0.04	-0.1	0.03	0.03	0.04
1.00642	0.08	0.05	0.05	0.01	-0.01	0.01	-0.02	0	0.04	0.05
1.08847	0.06	0.02	-0.02	0.01	-0.07	-0.03	-0.05	-0.02	0.05	-0.03
1.1717	0.09	0.01	0.04	-0.01	0.01	-0.03	0.01	-0.05	-0.02	-0.04
1.25729	0.11	0.02	0.02	0.03	-0.01	0.01	0.01	0.02	-0.01	-0.02
1.34229	0.1	0.05	0.04	0.01	0	-0.01	0.03	0.01	0.03	-0.01
1.42552	0.03	0.05	0.03	0.01	0.02	0.03	0.02	0.05	0.03	0.03
1.50757	0.08	0.05	0	0.03	0	0.01	-0.02	0.01	-0.04	0.02
1.59021	0.06	0.06	0.02	0.03	-0.03	0.03	-0.01	0.03	-0.04	0.02
1.67344	0.13	0.04	0.02	0.01	0.03	0.02	0.03	0.01	-0.01	-0.01
1.75667	0.12	0.03	0.05	-0.02	0.01	-0.01	0.01	0	-0.01	-0.03
1.84226	0.1	0.04	0.01	0.02	0.01	0.01	0	0.01	-0.02	-0.03
1.92667	0.13	0.07	0.06	0.06	0.04	0.03	0.03	0.03	0.03	0
2.0099	0.07	0.08	0.04	0.03	-0.01	0.04	0	0.04	-0.03	0.01
2.09194	0.11	0.08	0.06	0.08	0.05	0.05	0.01	0.02	0.01	0.01
2.17399	0.07	0.06	0.04	0.05	-0.03	0.06	-0.02	0.01	-0.02	0.01
2.25663	0.13	0.04	0.05	0.05	0.01	0.05	0.01	0.04	0.01	0.01
2.34045	0.13	0.01	0.06	0.02	0	0.02	0.04	0.02	0.03	-0.02
2.42545	0.12	-0.01	0.02	0.01	0.02	0	0.03	0.01	-0.01	-0.01
2.50986	0.13	0.03	0.09	0.05	0.07	0.04	0.06	0.04	0.03	0.04
2.59309	0.11	0.1	0.01	0.09	0.01	0.05	0	0.07	0	0.04
2.67514	0.08	0.08	0.06	0.05	0.06	0.04	0.01	0.04	0.03	0.09
2.75778	0.12	0.07	0.03	0.07	0.02	0.07	0.02	0.04	0.01	0.01
2.84042	0.13	0.06	0.04	0.08	0.05	0.06	0.03	0.03	0.02	0.04
2.92424	0.12	0.06	0.09	0.07	0.04	0.06	0.07	0.01	0	0.01
3.00865	0.15	0.05	0.1	0.05	0.08	0.04	0.05	0.03	0.05	0
3.09246	0.1	0.06	0.07	0.03	0.05	0.04	0.07	0.01	0.02	-0.01
3.17628	0.15	0.14	0.09	0.09	0.08	0.06	0.06	0.06	0.07	0.06
3.25892	0.11	0.09	0.08	0.05	0.07	0.1	0.03	0.05	0.03	0.08
3.34038	0.12	0.09	0.11	0.08	0.05	0.05	0.03	0.05	0.06	0.05
3.42184	0.15	0.06	0.09	0.07	0.06	0.07	0.03	0.05	0.04	0.07
3.50566	0.15	0.09	0.09	0.06	0.06	0.06	0.03	0.05	0.01	0.04
3.59066	0.17	0.06	0.12	0.05	0.13	0.06	0.07	0.07	0.09	0.06
3.67507	0.14	0.09	0.1	0.05	0.04	0.07	0.06	0.05	0.08	0.04
3.75948	0.14	0.11	0.14	0.13	0.11	0.07	0.09	0.09	0.08	0.11
3.84271	0.16	0.12	0.09	0.11	0.04	0.11	0.05	0.11	0.04	0.08
3.92417	0.13	0.08	0.08	0.07	0.07	0.04	0.06	0.05	0.06	0.09
4.00621	0.18	0.06	0.08	0.06	0.06	0.06	0.07	0.04	0.06	0.04
4.09062	0.19	0.12	0.06	0.07	0.08	0.04	0.06	0.06	0.05	0.06
4.17562	0.2	0.07	0.12	0.09	0.11	0.04	0.09	0.06	0.1	0.07
4.26003	0.19	0.12	0.14	0.1	0.13	0.05	0.13	0.07	0.11	0.06
4.34267	0.17	0.1	0.11	0.11	0.11	0.08	0.09	0.06	0.06	0.05
4.4259	0.18	0.16	0.13	0.1	0.09	0.1	0.11	0.11	0.09	0.13
4.50795	0.2	0.14	0.1	0.1	0.09	0.05	0.09	0.08	0.08	0.07
4.59	0.2	0.1	0.16	0.06	0.08	0.07	0.1	0.09	0.06	0.03
4.67382	0.24	0.08	0.14	0.11	0.13	0.06	0.12	0.03	0.09	0.06
4.75941	0.2	0.12	0.16	0.05	0.08	0.06	0.08	0.08	0.07	0.07
4.84382	0.22	0.1	0.17	0.07	0.16	0.05	0.12	0.04	0.13	0.09
4.92705	0.17	0.12	0.17	0.07	0.09	0.07	0.1	0.06	0.09	0.09
5.0091	0.19	0.16	0.13	0.13	0.12	0.11	0.08	0.12	0.08	0.12
5.09173	0.19	0.19	0.15	0.12	0.14	0.13	0.11	0.09	0.11	0.1
5.17378	0.19	0.16	0.16	0.09	0.12	0.09	0.08	0.1	0.08	0.09
5.25642	0.19	0.12	0.17	0.09	0.15	0.07	0.11	0.05	0.11	0.09
5.34024	0.24	0.15	0.13	0.06	0.11	0.1	0.09	0.07	0.08	0.1
5.42583	0.21	0.15	0.16	0.13	0.17	0.13	0.14	0.09	0.14	0.12
5.50965	0.2	0.14	0.23	0.1	0.15	0.11	0.16	0.12	0.11	0.13
5.59288	0.2	0.17	0.13	0.14	0.15	0.16	0.1	0.1	0.11	0.14
5.67552	0.18	0.16	0.2	0.09	0.15	0.15	0.13	0.12	0.11	0.18
5.75757	0.21	0.16	0.16	0.13	0.15	0.12	0.11	0.11	0.14	0.11
5.84021	0.2	0.11	0.19	0.08	0.14	0.07	0.14	0.09	0.13	0.07
5.92403	0.25	0.13	0.19	0.15	0.14	0.1	0.14	0.1	0.14	0.12
6.00903	0.21	0.16	0.18	0.16	0.16	0.14	0.16	0.13	0.14	0.15
6.09344	0.25	0.18	0.18	0.14	0.18	0.16	0.15	0.12	0.17	0.16
6.17607	0.22	0.21	0.16	0.18	0.21	0.17	0.17	0.14	0.17	0.17
6.25871	0.24	0.19	0.18	0.14	0.15	0.12	0.13	0.13	0.14	0.17
6.34076	0.25	0.23	0.16	0.16	0.18	0.16	0.15	0.16	0.17	0.15
6.4234	0.27	0.16	0.17	0.11	0.15	0.1	0.16	0.09	0.12	0.07
6.50781	0.28	0.14	0.18	0.15	0.18	0.11	0.18	0.1	0.18	0.08
6.59222	0.25	0.17	0.18	0.11	0.19	0.1	0.19	0.15	0.19	0.07
6.67663	0.26	0.21	0.19	0.19	0.18	0.18	0.18	0.18	0.2	0.13
6.76045	0.26	0.2	0.2	0.19	0.17	0.16	0.18	0.15	0.18	0.14
6.8425	0.26	0.21	0.18	0.18	0.15	0.17	0.13	0.16	0.17	0.17
6.92396	0.24	0.2	0.19	0.18	0.18	0.14	0.11	0.14	0.17	0.14
7.00601	0.27	0.18	0.21	0.16	0.18	0.12	0.14	0.15	0.16	0.13
7.09042	0.31	0.17	0.21	0.14	0.21	0.15	0.17	0.12	0.19	0.09
7.17482	0.31	0.17	0.25	0.16	0.23	0.16	0.18	0.14	0.21	0.13
7.25924	0.26	0.22	0.22	0.2	0.21	0.15	0.2	0.18	0.2	0.22
7.34364	0.28	0.22	0.23	0.2	0.21	0.16	0.16	0.17	0.19	0.21
7.42628	0.25	0.21	0.2	0.2	0.2	0.16	0.23	0.17	0.19	0.17
7.50715	0.25	0.19	0.21	0.2	0.18	0.16	0.17	0.18	0.17	0.16
7.59038	0.27	0.23	0.23	0.18	0.19	0.17	0.2	0.16	0.2	0.15
7.67361	0.31	0.2	0.23	0.17	0.2	0.15	0.16	0.17	0.2	0.12
7.75802	0.32	0.24	0.26	0.18	0.2	0.14	0.23	0.16	0.23	0.18
7.84243	0.29	0.22	0.23	0.2	0.2	0.18	0.2	0.17	0.23	0.16
7.92625	0.32	0.27	0.23	0.24	0.21	0.22	0.24	0.22	0.24	0.24
8.0083	0.28	0.2	0.25	0.24	0.19	0.18	0.2	0.23	0.2	0.22
8.09035	0.32	0.22	0.22	0.17	0.19	0.2	0.22	0.19	0.22	0.19
8.17298	0.31	0.25	0.24	0.2	0.18	0.18	0.18	0.22	0.19	0.19
8.25739	0.34	0.24	0.23	0.17	0.24	0.18	0.23	0.2	0.22	0.22
8.34239	0.32	0.25	0.27	0.18	0.23	0.15	0.24	0.21	0.23	0.17
8.4268	0.31	0.24	0.27	0.23	0.24	0.18	0.21	0.21	0.23	0.2
8.51003	0.26	0.3	0.25	0.24	0.23	0.22	0.22	0.26	0.21	0.26
8.59267	0.26	0.28	0.24	0.27	0.22	0.24	0.22	0.24	0.19	0.21
8.67472	0.28	0.26	0.26	0.18	0.23	0.19	0.26	0.2	0.22	0.2
8.75618	0.36	0.24	0.25	0.23	0.24	0.19	0.22	0.2	0.23	0.17
8.84	0.3	0.23	0.25	0.18	0.23	0.18	0.23	0.17	0.23	0.2
8.92441	0.41	0.25	0.28	0.23	0.28	0.2	0.25	0.22	0.27	0.18
9.00941	0.3	0.26	0.28	0.2	0.26	0.19	0.27	0.21	0.26	0.23
9.09264	0.37	0.32	0.27	0.24	0.26	0.2	0.23	0.27	0.23	0.25
9.17587	0.36	0.29	0.29	0.27	0.22	0.23	0.23	0.24	0.25	0.23
9.2585	0.32	0.28	0.3	0.22	0.22	0.21	0.24	0.24	0.26	0.22
9.34055	0.37	0.24	0.28	0.2	0.25	0.18	0.24	0.21	0.29	0.22
9.42437	0.33	0.29	0.27	0.24	0.24	0.21	0.24	0.21	0.26	0.23
9.50878	0.44	0.26	0.29	0.23	0.29	0.22	0.29	0.23	0.31	0.23
9.59319	0.34	0.28	0.31	0.22	0.26	0.24	0.27	0.23	0.29	0.21
9.67642	0.41	0.31	0.33	0.28	0.28	0.27	0.26	0.27	0.28	0.24
9.75965	0.33	0.31	0.3	0.28	0.24	0.27	0.24	0.23	0.23	0.28
9.8417	0.41	0.3	0.3	0.3	0.27	0.25	0.21	0.25	0.25	0.27
9.92375	0.38	0.24	0.29	0.24	0.25	0.21	0.24	0.2	0.26	0.24
10.007	0.41	0.3	0.32	0.25	0.28	0.26	0.22	0.25	0.24	0.24
10.0914	0.41	0.32	0.33	0.23	0.3	0.23	0.27	0.22	0.28	0.25
10.1758	0.36	0.3	0.34	0.25	0.3	0.25	0.29	0.25	0.27	0.26
10.2596	0.38	0.31	0.33	0.24	0.34	0.25	0.29	0.26	0.29	0.25
10.3422	0.36	0.32	0.33	0.28	0.28	0.29	0.25	0.3	0.26	0.29
10.4243	0.39	0.33	0.33	0.3	0.29	0.28	0.29	0.28	0.26	0.25
10.5063	0.34	0.33	0.32	0.24	0.3	0.28	0.29	0.25	0.28	0.23
10.5896	0.37	0.32	0.36	0.24	0.28	0.24	0.29	0.24	0.26	0.22
10.674	0.43	0.34	0.33	0.25	0.29	0.25	0.31	0.27	0.29	0.23
10.759	0.45	0.33	0.38	0.31	0.31	0.26	0.28	0.29	0.3	0.24
10.8434	0.49	0.31	0.37	0.29	0.34	0.26	0.32	0.28	0.32	0.26
10.9266	0.37	0.36	0.36	0.35	0.31	0.3	0.28	0.33	0.29	0.29
11.0087	0.42	0.3	0.32	0.3	0.29	0.3	0.32	0.28	0.29	0.27
11.0901	0.32	0.29	0.37	0.27	0.32	0.31	0.28	0.27	0.28	0.27
11.1734	0.42	0.3	0.34	0.28	0.29	0.28	0.29	0.25	0.27	0.21
11.2584	0.4	0.31	0.4	0.28	0.36	0.3	0.31	0.31	0.33	0.27
11.3428	0.46	0.35	0.42	0.28	0.34	0.32	0.35	0.32	0.34	0.26
11.4266	0.4	0.32	0.41	0.3	0.33	0.33	0.36	0.35	0.33	0.26
11.5086	0.41	0.37	0.38	0.31	0.35	0.33	0.32	0.32	0.33	0.29
11.5913	0.43	0.35	0.33	0.32	0.32	0.34	0.32	0.31	0.33	0.27
11.6727	0.39	0.3	0.39	0.27	0.34	0.29	0.33	0.3	0.31	0.27
11.756	0.42	0.32	0.37	0.31	0.34	0.28	0.34	0.29	0.35	0.27
11.8416	0.41	0.3	0.4	0.29	0.34	0.28	0.33	0.3	0.35	0.28
11.9266	0.42	0.34	0.44	0.34	0.37	0.33	0.39	0.33	0.37	0.32
12.0104	0.41	0.34	0.41	0.34	0.39	0.31	0.36	0.33	0.38	0.3
12.0924	0.42	0.38	0.4	0.35	0.34	0.35	0.32	0.32	0.35	0.34
12.1751	0.4	0.36	0.38	0.34	0.35	0.33	0.35	0.34	0.35	0.31
12.2577	0.46	0.36	0.39	0.31	0.36	0.34	0.32	0.32	0.37	0.3
12.3404	0.41	0.34	0.38	0.32	0.38	0.29	0.35	0.29	0.37	0.3
12.4247	0.47	0.35	0.4	0.3	0.35	0.32	0.32	0.3	0.37	0.29
12.5098	0.4	0.38	0.44	0.33	0.4	0.35	0.36	0.34	0.37	0.34
12.5936	0.43	0.36	0.41	0.36	0.35	0.36	0.38	0.37	0.4	0.36
12.6768	0.46	0.38	0.38	0.39	0.39	0.35	0.39	0.36	0.36	0.37
12.7589	0.49	0.35	0.39	0.37	0.37	0.38	0.34	0.32	0.39	0.35
12.8403	0.49	0.39	0.42	0.38	0.37	0.35	0.34	0.33	0.36	0.35
12.9224	0.45	0.35	0.41	0.36	0.37	0.34	0.35	0.32	0.39	0.32
13.0062	0.51	0.37	0.45	0.35	0.37	0.3	0.36	0.29	0.42	0.33
13.0924	0.5	0.36	0.44	0.35	0.43	0.34	0.37	0.28	0.43	0.34
13.1774	0.51	0.38	0.44	0.37	0.4	0.35	0.38	0.35	0.44	0.36
13.2594	0.52	0.37	0.45	0.39	0.41	0.39	0.38	0.35	0.38	0.37
13.3415	0.46	0.41	0.44	0.35	0.4	0.36	0.36	0.35	0.39	0.35
13.4241	0.51	0.4	0.44	0.38	0.41	0.34	0.38	0.36	0.36	0.38
13.5073	0.42	0.4	0.46	0.34	0.41	0.33	0.39	0.37	0.41	0.35
13.5911	0.53	0.36	0.43	0.35	0.4	0.35	0.43	0.34	0.41	0.38
13.6755	0.5	0.41	0.48	0.35	0.43	0.35	0.41	0.38	0.46	0.33
13.7594	0.5	0.41	0.46	0.36	0.4	0.36	0.41	0.38	0.41	0.36
13.8432	0.53	0.41	0.44	0.41	0.43	0.42	0.42	0.43	0.42	0.4
13.9258	0.49	0.39	0.4	0.37	0.42	0.36	0.39	0.39	0.42	0.35
14.0067	0.52	0.4	0.42	0.37	0.41	0.4	0.42	0.37	0.38	0.35
14.0893	0.47	0.42	0.46	0.39	0.41	0.39	0.39	0.38	0.42	0.36
14.1738	0.6	0.39	0.44	0.41	0.45	0.44	0.44	0.34	0.42	0.34
14.2587	0.47	0.4	0.47	0.37	0.47	0.38	0.46	0.36	0.45	0.35
14.3432	0.56	0.42	0.43	0.43	0.41	0.41	0.42	0.35	0.41	0.35
14.427	0.5	0.44	0.47	0.42	0.46	0.42	0.42	0.4	0.44	0.4
14.509	0.51	0.42	0.45	0.42	0.41	0.41	0.44	0.36	0.41	0.36
14.5911	0.48	0.44	0.48	0.39	0.44	0.4	0.44	0.37	0.43	0.36
14.6743	0.58	0.41	0.48	0.4	0.43	0.39	0.41	0.36	0.44	0.37
14.7575	0.53	0.44	0.5	0.39	0.44	0.41	0.43	0.4	0.45	0.38
14.8419	0.53	0.42	0.52	0.36	0.45	0.37	0.46	0.37	0.46	0.37
14.9263	0.54	0.45	0.52	0.38	0.47	0.42	0.45	0.41	0.45	0.4
15.0096	0.49	0.47	0.5	0.41	0.43	0.44	0.43	0.42	0.45	0.39
15.0922	0.58	0.49	0.48	0.46	0.42	0.46	0.42	0.41	0.44	0.41
15.1737	0.51	0.47	0.51	0.43	0.44	0.41	0.44	0.39	0.44	0.38
15.2563	0.57	0.41	0.48	0.42	0.45	0.37	0.44	0.35	0.4	0.38
15.3401	0.55	0.45	0.49	0.44	0.48	0.42	0.44	0.38	0.43	0.42
15.4251	0.63	0.45	0.49	0.45	0.46	0.4	0.46	0.41	0.46	0.41
15.509	0.53	0.46	0.53	0.43	0.5	0.43	0.46	0.38	0.47	0.44
15.5922	0.55	0.49	0.48	0.48	0.43	0.46	0.46	0.44	0.46	0.45
15.6754	0.6	0.51	0.51	0.46	0.45	0.45	0.46	0.4	0.42	0.48
15.7575	0.54	0.45	0.5	0.47	0.45	0.44	0.45	0.44	0.45	0.46
15.8401	0.62	0.48	0.51	0.42	0.48	0.42	0.45	0.38	0.45	0.4
15.9233	0.59	0.48	0.5	0.45	0.47	0.43	0.45	0.43	0.46	0.41
16.0089	0.61	0.47	0.49	0.43	0.49	0.44	0.49	0.44	0.48	0.45
16.0927	0.53	0.49	0.54	0.43	0.48	0.44	0.47	0.44	0.47	0.44
16.1754	0.55	0.51	0.52	0.47	0.46	0.45	0.48	0.44	0.47	0.43
16.2592	0.56	0.53	0.5	0.47	0.48	0.48	0.44	0.46	0.43	0.46
16.3418	0.55	0.5	0.5	0.49	0.44	0.45	0.44	0.48	0.5	0.46
16.4245	0.59	0.46	0.51	0.43	0.46	0.44	0.48	0.41	0.48	0.45
16.5071	0.57	0.45	0.56	0.45	0.48	0.43	0.48	0.45	0.51	0.4
16.5921	0.6	0.45	0.58	0.44	0.49	0.43	0.5	0.43	0.48	0.44
16.6765	0.63	0.5	0.57	0.49	0.51	0.47	0.47	0.47	0.5	0.44
16.7603	0.62	0.48	0.55	0.47	0.5	0.47	0.54	0.46	0.51	0.43
16.8424	0.58	0.54	0.56	0.5	0.52	0.5	0.49	0.49	0.49	0.46
16.9244	0.62	0.52	0.53	0.45	0.52	0.49	0.5	0.47	0.52	0.44
17.0065	0.62	0.49	0.56	0.46	0.52	0.45	0.51	0.47	0.5	0.49
17.0903	0.66	0.49	0.56	0.44	0.52	0.42	0.52	0.46	0.53	0.44
17.1753	0.63	0.5	0.58	0.48	0.56	0.5	0.52	0.5	0.53	0.45
17.2603	0.63	0.53	0.58	0.49	0.56	0.49	0.53	0.5	0.52	0.49
17.3429	0.61	0.55	0.56	0.52	0.53	0.51	0.53	0.49	0.52	0.48
17.425	0.61	0.55	0.55	0.48	0.51	0.48	0.53	0.5	0.5	0.48
17.507	0.64	0.53	0.56	0.5	0.52	0.54	0.49	0.48	0.5	0.49
17.5897	0.59	0.55	0.59	0.5	0.5	0.47	0.48	0.5	0.51	0.47
17.6729	0.65	0.53	0.61	0.47	0.54	0.5	0.53	0.46	0.51	0.48
17.7579	0.6	0.5	0.59	0.51	0.57	0.49	0.55	0.48	0.56	0.46
17.8429	0.61	0.55	0.58	0.51	0.55	0.51	0.56	0.51	0.54	0.49
17.9261	0.6	0.55	0.62	0.54	0.55	0.51	0.55	0.53	0.57	0.53
18.0088	0.66	0.56	0.58	0.51	0.54	0.52	0.53	0.54	0.54	0.52
18.0914	0.64	0.55	0.57	0.53	0.55	0.54	0.53	0.49	0.55	0.51
18.1735	0.66	0.57	0.57	0.52	0.53	0.51	0.52	0.52	0.53	0.52
18.2567	0.64	0.55	0.6	0.49	0.55	0.51	0.57	0.51	0.55	0.5
18.3411	0.65	0.55	0.58	0.52	0.54	0.48	0.57	0.51	0.53	0.5
18.4261	0.69	0.56	0.62	0.54	0.57	0.52	0.57	0.51	0.56	0.5
18.5099	0.63	0.57	0.63	0.55	0.59	0.51	0.56	0.56	0.58	0.55
18.5932	0.67	0.6	0.6	0.57	0.59	0.55	0.57	0.55	0.54	0.55
18.6758	0.66	0.57	0.6	0.53	0.57	0.5	0.52	0.5	0.52	0.52
18.7578	0.66	0.61	0.61	0.52	0.58	0.51	0.54	0.52	0.53	0.54
18.8411	0.67	0.59	0.62	0.54	0.57	0.5	0.54	0.49	0.54	0.52
18.9243	0.68	0.58	0.63	0.55	0.61	0.5	0.57	0.53	0.55	0.54
19.0093	0.7	0.54	0.65	0.56	0.6	0.51	0.6	0.52	0.56	0.54
19.0931	0.69	0.59	0.62	0.58	0.58	0.55	0.54	0.56	0.55	0.56
19.1758	0.64	0.58	0.66	0.59	0.63	0.58	0.59	0.6	0.59	0.59
19.2578	0.67	0.57	0.61	0.56	0.57	0.54	0.53	0.57	0.58	0.57
19.3405	0.66	0.57	0.65	0.53	0.59	0.55	0.56	0.53	0.58	0.53
19.4237	0.71	0.58	0.63	0.56	0.57	0.51	0.57	0.53	0.57	0.51
19.5081	0.71	0.59	0.63	0.56	0.61	0.56	0.55	0.54	0.58	0.54
19.5931	0.71	0.58	0.64	0.56	0.6	0.53	0.6	0.53	0.61	0.53
19.6763	0.7	0.6	0.65	0.59	0.64	0.59	0.6	0.62	0.6	0.57
19.7589	0.69	0.62	0.69	0.59	0.59	0.56	0.57	0.57	0.59	0.57
19.8404	0.67	0.62	0.63	0.58	0.6	0.61	0.55	0.59	0.58	0.57
19.9225	0.7	0.62	0.65	0.55	0.61	0.57	0.57	0.53	0.58	0.54
20.0057	0.7	0.57	0.64	0.56	0.58	0.56	0.56	0.56	0.61	0.54
20.0901	0.69	0.63	0.68	0.59	0.59	0.58	0.6	0.55	0.62	0.52
20.1751	0.72	0.62	0.68	0.57	0.6	0.57	0.62	0.55	0.65	0.53
20.2589	0.7	0.65	0.67	0.61	0.64	0.57	0.64	0.58	0.65	0.53
20.3427	0.71	0.65	0.66	0.62	0.58	0.61	0.58	0.59	0.63	0.58
20.4254	0.69	0.64	0.66	0.62	0.63	0.59	0.6	0.59	0.62	0.57
20.5074	0.71	0.62	0.7	0.59	0.61	0.57	0.59	0.58	0.63	0.56
20.5901	0.75	0.6	0.64	0.57	0.63	0.55	0.61	0.56	0.63	0.54
20.6745	0.77	0.62	0.7	0.6	0.63	0.56	0.61	0.59	0.66	0.54
20.7595	0.77	0.62	0.68	0.6	0.63	0.56	0.65	0.58	0.66	0.56
20.8439	0.74	0.64	0.71	0.61	0.64	0.57	0.63	0.58	0.63	0.57
20.9265	0.76	0.66	0.67	0.62	0.63	0.61	0.65	0.65	0.65	0.64
21.0086	0.76	0.68	0.69	0.6	0.62	0.61	0.62	0.62	0.6	0.59
21.09	0.75	0.62	0.7	0.57	0.61	0.59	0.62	0.57	0.58	0.57
21.1733	0.76	0.64	0.67	0.58	0.64	0.58	0.63	0.58	0.62	0.54
21.2577	0.79	0.64	0.7	0.61	0.65	0.58	0.63	0.58	0.63	0.55
21.3421	0.76	0.65	0.68	0.59	0.67	0.59	0.67	0.61	0.66	0.58
21.4265	0.74	0.66	0.72	0.64	0.66	0.61	0.65	0.63	0.65	0.6
21.5097	0.76	0.7	0.67	0.62	0.64	0.63	0.63	0.62	0.63	0.61
21.5924	0.78	0.71	0.71	0.68	0.64	0.64	0.65	0.65	0.65	0.61
21.6738	0.79	0.65	0.69	0.62	0.64	0.61	0.64	0.61	0.62	0.63
21.757	0.78	0.69	0.72	0.62	0.68	0.6	0.67	0.61	0.64	0.6
21.8409	0.79	0.63	0.69	0.65	0.68	0.61	0.65	0.62	0.63	0.61
21.9253	0.78	0.68	0.72	0.6	0.72	0.63	0.66	0.61	0.68	0.62
22.0097	0.78	0.68	0.71	0.64	0.72	0.63	0.68	0.6	0.69	0.65
22.0935	0.78	0.72	0.72	0.65	0.72	0.66	0.68	0.63	0.68	0.64
22.1761	0.79	0.67	0.7	0.65	0.68	0.61	0.68	0.63	0.69	0.62
22.2582	0.77	0.72	0.71	0.67	0.69	0.67	0.65	0.64	0.67	0.61
22.3402	0.78	0.69	0.72	0.64	0.66	0.6	0.66	0.61	0.69	0.62
22.4235	0.79	0.68	0.73	0.63	0.7	0.62	0.64	0.63	0.69	0.59
22.5085	0.82	0.71	0.74	0.66	0.69	0.63	0.65	0.61	0.69	0.63
22.5935	0.79	0.72	0.73	0.67	0.71	0.67	0.67	0.66	0.7	0.64
22.6761	0.76	0.71	0.74	0.66	0.68	0.66	0.71	0.65	0.71	0.71
22.7582	0.78	0.69	0.71	0.68	0.67	0.65	0.69	0.66	0.67	0.64
22.8396	0.77	0.73	0.75	0.67	0.69	0.68	0.68	0.67	0.69	0.68
22.9228	0.82	0.69	0.71	0.66	0.69	0.65	0.68	0.66	0.7	0.62
23.0078	0.84	0.7	0.78	0.64	0.7	0.63	0.71	0.66	0.73	0.64
23.0928	0.83	0.71	0.74	0.66	0.7	0.64	0.74	0.67	0.73	0.64
23.1767	0.78	0.7	0.75	0.67	0.69	0.66	0.71	0.7	0.75	0.69
23.2599	0.81	0.71	0.74	0.69	0.71	0.64	0.71	0.68	0.7	0.68
23.3419	0.8	0.7	0.74	0.68	0.72	0.66	0.71	0.69	0.74	0.64
23.424	0.83	0.71	0.74	0.67	0.69	0.68	0.7	0.68	0.71	0.68
23.5066	0.84	0.74	0.73	0.68	0.74	0.66	0.72	0.69	0.74	0.68
23.5905	0.82	0.71	0.74	0.66	0.73	0.65	0.7	0.69	0.74	0.65
23.6755	0.8	0.71	0.77	0.68	0.77	0.65	0.75	0.69	0.78	0.66
23.7599	0.84	0.72	0.76	0.68	0.75	0.7	0.74	0.68	0.76	0.67
23.8437	0.83	0.76	0.76	0.72	0.73	0.72	0.73	0.68	0.73	0.69
23.9269	0.8	0.73	0.77	0.72	0.75	0.72	0.72	0.71	0.75	0.7
24.0084	0.84	0.71	0.73	0.71	0.69	0.7	0.69	0.73	0.73	0.66
24.0898	0.83	0.72	0.75	0.68	0.74	0.7	0.7	0.69	0.76	0.69
24.173	0.86	0.73	0.75	0.71	0.73	0.71	0.72	0.7	0.72	0.72
24.2575	0.86	0.69	0.79	0.71	0.74	0.65	0.76	0.68	0.76	0.68
24.3425	0.86	0.73	0.8	0.7	0.75	0.73	0.74	0.69	0.76	0.7
24.4263	0.84	0.78	0.76	0.74	0.74	0.71	0.73	0.75	0.76	0.76
24.5089	0.83	0.78	0.78	0.7	0.71	0.71	0.74	0.75	0.76	0.74
24.591	0.82	0.8	0.76	0.73	0.73	0.7	0.73	0.74	0.78	0.71
24.673	0.85	0.77	0.78	0.71	0.73	0.71	0.71	0.73	0.71	0.7
24.7574	0.86	0.76	0.8	0.72	0.74	0.68	0.74	0.7	0.74	0.71
24.8418	0.9	0.75	0.78	0.72	0.77	0.69	0.77	0.72	0.78	0.7
24.9262	0.85	0.74	0.79	0.71	0.75	0.7	0.79	0.71	0.74	0.7
25.0095	0.86	0.79	0.8	0.77	0.76	0.72	0.77	0.77	0.79	0.73
25.0921	0.85	0.81	0.82	0.76	0.76	0.76	0.75	0.75	0.78	0.73
25.1742	0.84	0.78	0.77	0.74	0.78	0.72	0.76	0.72	0.78	0.73
25.2556	0.86	0.78	0.8	0.71	0.77	0.71	0.75	0.72	0.75	0.71
25.3389	0.89	0.78	0.79	0.73	0.79	0.7	0.77	0.68	0.79	0.7
25.4244	0.89	0.77	0.85	0.73	0.84	0.76	0.81	0.75	0.78	0.71
25.5094	0.86	0.77	0.85	0.72	0.81	0.72	0.77	0.71	0.82	0.72
25.5938	0.85	0.77	0.85	0.75	0.8	0.75	0.77	0.77	0.78	0.74
25.6765	0.85	0.8	0.84	0.75	0.79	0.78	0.79	0.76	0.78	0.78
25.7591	0.87	0.78	0.79	0.75	0.78	0.75	0.76	0.79	0.78	0.73
25.8406	0.85	0.77	0.84	0.7	0.8	0.73	0.8	0.73	0.81	0.72
25.9238	0.89	0.78	0.8	0.73	0.79	0.74	0.75	0.75	0.78	0.73
26.0082	0.89	0.76	0.85	0.74	0.83	0.77	0.8	0.75	0.77	0.74
26.0926	0.9	0.8	0.87	0.76	0.84	0.75	0.8	0.73	0.83	0.75
26.1764	0.93	0.79	0.85	0.77	0.83	0.75	0.81	0.75	0.8	0.74
26.2591	0.93	0.84	0.82	0.79	0.82	0.77	0.79	0.77	0.78	0.8
26.3417	0.9	0.84	0.85	0.79	0.84	0.8	0.81	0.77	0.78	0.78
26.4232	0.91	0.78	0.84	0.73	0.8	0.75	0.8	0.72	0.79	0.72
26.5064	0.93	0.79	0.87	0.73	0.82	0.74	0.83	0.73	0.83	0.75
26.592	0.95	0.81	0.89	0.73	0.81	0.75	0.81	0.76	0.79	0.74
26.6776	0.93	0.81	0.9	0.76	0.86	0.78	0.84	0.77	0.85	0.78
26.7608	0.9	0.79	0.88	0.76	0.86	0.79	0.82	0.79	0.82	0.76
26.8429	0.91	0.87	0.84	0.79	0.84	0.79	0.8	0.77	0.81	0.77
26.9243	0.9	0.85	0.84	0.8	0.84	0.82	0.8	0.78	0.8	0.83
27.0058	0.95	0.86	0.85	0.79	0.84	0.79	0.82	0.78	0.8	0.8
27.0884	0.93	0.78	0.9	0.75	0.85	0.76	0.8	0.74	0.82	0.74
27.1728	0.98	0.81	0.9	0.79	0.87	0.77	0.83	0.78	0.84	0.78
27.2584	0.95	0.83	0.92	0.78	0.87	0.83	0.83	0.77	0.84	0.81
27.3434	0.94	0.83	0.89	0.8	0.88	0.8	0.87	0.8	0.85	0.78
27.4267	0.93	0.84	0.87	0.79	0.86	0.8	0.85	0.77	0.84	0.81
27.5093	0.93	0.84	0.88	0.79	0.86	0.81	0.84	0.77	0.83	0.86
27.5913	0.93	0.84	0.87	0.83	0.83	0.78	0.85	0.79	0.83	0.81
27.6734	0.97	0.83	0.91	0.77	0.84	0.77	0.84	0.76	0.84	0.76
27.7578	0.97	0.79	0.9	0.77	0.86	0.74	0.88	0.79	0.86	0.81
27.8416	0.97	0.86	0.89	0.79	0.87	0.78	0.86	0.8	0.86	0.8
27.9255	0.96	0.86	0.89	0.84	0.86	0.8	0.87	0.82	0.88	0.85
28.0093	0.96	0.88	0.89	0.85	0.89	0.84	0.86	0.83	0.87	0.83
28.0925	0.94	0.87	0.88	0.84	0.88	0.79	0.85	0.81	0.87	0.83
28.174	0.97	0.86	0.89	0.84	0.84	0.81	0.86	0.81	0.87	0.82
28.2572	0.96	0.86	0.91	0.82	0.85	0.79	0.86	0.79	0.87	0.8
28.3416	1	0.83	0.9	0.81	0.89	0.8	0.88	0.8	0.88	0.77
28.426	0.98	0.86	0.95	0.79	0.91	0.79	0.9	0.8	0.91	0.81
28.5104	0.99	0.89	0.9	0.87	0.87	0.85	0.89	0.86	0.89	0.83
28.5925	0.97	0.89	0.94	0.86	0.89	0.85	0.88	0.84	0.89	0.85
28.6739	0.97	0.89	0.93	0.86	0.88	0.83	0.89	0.83	0.85	0.8
28.756	0.98	0.9	0.92	0.85	0.85	0.83	0.87	0.83	0.9	0.83
28.8392	1.01	0.87	0.93	0.85	0.89	0.83	0.89	0.82	0.85	0.82
28.9236	1.03	0.87	0.95	0.83	0.86	0.85	0.88	0.85	0.91	0.82
29.0086	1.02	0.87	0.98	0.82	0.91	0.84	0.91	0.83	0.91	0.8
29.093	0.98	0.89	0.97	0.86	0.91	0.89	0.89	0.86	0.95	0.86
29.1762	1.02	0.94	0.94	0.88	0.92	0.84	0.86	0.87	0.89	0.89
29.2589	0.99	0.91	0.97	0.88	0.9	0.87	0.89	0.87	0.89	0.86
29.3409	0.99	0.9	0.94	0.84	0.9	0.82	0.9	0.84	0.9	0.86
29.423	1.02	0.87	0.95	0.87	0.88	0.85	0.89	0.83	0.89	0.83
29.5074	1.06	0.89	0.95	0.82	0.95	0.83	0.92	0.83	0.91	0.85
29.593	1.04	0.89	0.96	0.83	0.91	0.85	0.93	0.86	0.92	0.83
29.6768	1	0.91	0.99	0.83	0.96	0.88	0.92	0.85	0.92	0.85
29.7594	1.01	0.91	0.93	0.89	0.91	0.91	0.94	0.93	0.88	0.88
29.8421	1.03	0.92	0.98	0.88	0.91	0.9	0.92	0.9	0.88	0.9
29.9241	1.04	0.93	0.95	0.85	0.91	0.85	0.92	0.87	0.91	0.88
30.0068	1.02	0.89	0.98	0.9	0.9	0.85	0.92	0.86	0.92	0.82
30.0906	1.08	0.91	0.93	0.85	0.94	0.85	0.93	0.84	0.88	0.88
30.1756	1.05	0.91	1.03	0.9	0.95	0.89	0.95	0.88	0.96	0.84
30.26	1.06	0.93	0.98	0.84	0.96	0.83	0.98	0.87	0.94	0.86
30.3426	1	0.93	0.97	0.92	0.92	0.91	0.99	0.91	0.92	0.87
30.4253	1.06	0.96	0.97	0.87	0.93	0.89	0.93	0.91	0.92	0.93
30.5079	1.06	0.95	0.96	0.89	0.91	0.87	0.93	0.94	0.91	0.91
30.5906	1.03	0.88	0.97	0.85	0.97	0.88	0.95	0.85	0.94	0.9
30.6738	1.05	0.92	0.95	0.9	0.93	0.88	0.93	0.91	0.89	0.94
30.7582	1.06	0.91	1.02	0.88	0.97	0.87	0.98	0.87	0.94	0.89
30.8438	1.07	0.94	1.01	0.9	0.95	0.9	0.96	0.89	0.97	0.91
30.9264	1.02	0.94	1.03	0.92	0.96	0.9	0.99	0.92	0.94	0.89
31.0091	1.04	0.96	0.99	0.92	0.95	0.92	0.95	0.95	0.92	0.99
31.0911	1.04	0.92	0.99	0.92	0.94	0.91	0.95	0.93	0.93	0.91
31.1743	1.07	0.93	0.99	0.89	0.94	0.89	0.97	0.9	0.93	0.94
31.2576	1.08	0.98	1.03	0.89	0.97	0.88	0.96	0.91	0.95	0.87
31.3426	1.04	0.95	1.03	0.88	0.99	0.91	0.95	0.92	0.97	0.94
31.427	1.09	0.96	1.04	0.91	1	0.89	0.97	0.95	0.97	0.92
31.5096	1.04	0.96	1.04	0.92	1	0.91	0.97	0.92	0.97	0.89
31.5917	1.05	0.98	1.01	0.96	0.98	0.92	0.97	0.96	0.96	0.97
31.6731	1.06	0.98	1.01	0.95	0.98	0.96	0.97	0.93	0.97	0.91
31.7558	1.08	0.99	1.03	0.93	0.96	0.91	0.95	0.92	0.97	0.95
31.839	1.09	0.95	1.04	0.91	0.99	0.93	0.97	0.92	0.96	0.87
31.924	1.11	0.98	1.03	0.93	1.02	0.95	0.97	0.94	1	0.96
32.009	1.11	0.98	1.07	0.94	1.02	0.91	0.98	0.97	1	0.91
32.0934	1.09	0.99	1.05	0.97	1	0.94	1	0.96	0.99	0.97
32.176	1.1	1.01	1.01	0.98	0.99	0.94	0.97	0.99	0.95	0.95
32.2587	1.11	1.02	1.06	0.96	0.97	0.96	0.97	0.97	0.99	0.96
32.3401	1.11	0.96	1.01	0.93	0.99	0.92	0.98	0.97	0.96	0.94
32.4234	1.13	0.98	1.05	0.96	0.97	0.89	0.96	0.91	0.96	0.94
32.5078	1.11	0.99	1.06	0.94	1.03	0.92	0.98	0.93	0.99	0.94
32.5928	1.13	1.01	1.04	0.98	1.01	0.95	1	0.95	1.01	0.93
32.6766	1.1	1	1.05	0.95	1.03	0.96	1	0.96	1.04	0.96
32.7592	1.13	1.02	1.05	0.97	1	0.97	0.98	0.97	0.98	0.99
32.8419	1.09	1.05	1.02	0.97	1.01	0.98	0.97	0.97	1	0.99
32.9245	1.11	1.01	1.02	0.99	1	0.98	1	0.97	1	0.95
33.0071	1.15	1	1.05	0.92	1.01	0.94	1	0.94	1.02	0.95
33.0915	1.15	0.99	1.07	0.96	1.02	0.96	1.01	0.93	1.05	0.94
33.1754	1.16	1.03	1.08	0.98	1.05	0.94	1.05	0.98	1.03	1
33.2598	1.12	1.04	1.08	0.98	1.04	0.96	1	0.96	1.04	0.94
33.343	1.11	1.04	1.07	0.98	1.05	0.94	1.05	1.01	1.02	0.95
33.4257	1.09	1.07	1.09	1	1.01	0.98	1.01	0.98	1.01	0.97
33.5071	1.11	1.04	1.08	0.97	1	0.95	1.03	1	0.99	0.96
33.5898	1.13	1.03	1.07	0.99	1	0.94	1.03	0.97	1	0.95
33.6742	1.16	1.04	1.11	0.96	1	0.96	1.03	0.96	1.03	0.97
33.7586	1.15	1.03	1.1	0.99	1.05	0.97	1.05	0.98	1.04	0.99
33.8424	1.14	1.08	1.13	0.99	1.04	1	1.06	1.01	1.08	0.97
33.9256	1.12	1.06	1.07	1.01	1.01	1	1.08	1.03	1	0.99
34.0083	1.1	1.05	1.11	0.98	1.03	0.99	1.01	1	1.04	0.97
34.0909	1.14	1.08	1.09	0.99	1.05	0.99	1.01	0.95	1.02	0.97
34.1741	1.15	1.05	1.09	1	1.02	1	1.04	1	1.05	0.96
34.2585	1.19	1.04	1.11	0.95	1.05	0.98	1.09	0.98	1.04	0.99
34.3435	1.15	1.04	1.12	0.99	1.04	0.99	1.05	1	1.04	1
34.4268	1.17	1.08	1.12	1.02	1.05	1.03	1.1	1.05	1.07	1.03
34.5088	1.15	1.11	1.08	1.04	1.05	1.05	1.03	1.06	1.06	1.05
34.5915	1.16	1.07	1.11	1.01	1.06	1.03	1.08	0.99	1.06	0.98
34.6729	1.14	1.02	1.05	1	1.06	0.99	1.04	1	1.04	1
34.7555	1.18	1.02	1.08	1.01	1.08	1.02	1.08	1	1.05	0.98
34.8406	1.2	1.05	1.12	1.01	1.07	0.99	1.05	1.02	1.05	0.98
34.9261	1.16	1.06	1.13	1	1.1	1.02	1.11	1	1.1	0.96
35.01	1.18	1.09	1.11	1.04	1.09	1.03	1.07	1.05	1.06	1.07
35.0932	1.15	1.14	1.13	1.08	1.08	1.06	1.06	1.07	1.09	1.06
35.1752	1.18	1.09	1.12	1.04	1.07	1.03	1.08	1.02	1.05	1.04
35.2567	1.12	1.04	1.11	1.03	1.08	1.02	1.05	1.02	1.06	1.02
35.3393	1.23	1.07	1.12	1.04	1.07	1	1.08	1	1.07	0.99
35.4249	1.2	1.05	1.13	1.06	1.13	1.03	1.07	1.06	1.09	1.02
35.5099	1.21	1.06	1.16	1.03	1.13	1.02	1.11	1.02	1.11	1.02
35.5932	1.18	1.09	1.13	1.05	1.12	1.04	1.08	1.04	1.1	1.07
35.6764	1.18	1.14	1.14	1.07	1.1	1.04	1.06	1.06	1.08	1.06
35.759	1.19	1.08	1.12	1.09	1.08	1.05	1.07	1.06	1.06	1.04
35.8405	1.19	1.12	1.17	1.05	1.08	0.99	1.09	1.01	1.1	1.03
35.9231	1.25	1.08	1.17	1.05	1.12	1.03	1.09	1.04	1.1	1.04
36.0081	1.23	1.1	1.14	1.08	1.11	1.04	1.1	1.08	1.13	1.06
36.0931	1.25	1.1	1.23	1.05	1.13	1.03	1.14	1.04	1.12	1.03
36.1769	1.2	1.08	1.18	1.05	1.14	1.05	1.14	1.07	1.18	1.03
36.2602	1.21	1.13	1.18	1.07	1.11	1.06	1.1	1.07	1.07	1.06
36.3428	1.19	1.15	1.13	1.05	1.1	1.09	1.08	1.07	1.11	1.06
36.4243	1.2	1.13	1.16	1.07	1.1	1.07	1.12	1.06	1.1	1.03
36.5063	1.2	1.07	1.15	1.07	1.1	1.07	1.13	1.06	1.13	1.07
36.5896	1.26	1.11	1.16	1.07	1.1	1.05	1.11	1.05	1.15	1.03
36.6745	1.27	1.11	1.16	1.07	1.13	1.08	1.15	1.07	1.18	1.06
36.7589	1.25	1.1	1.21	1.07	1.13	1.03	1.16	1.08	1.18	1.08
36.8422	1.2	1.17	1.2	1.11	1.13	1.08	1.13	1.1	1.17	1.09
36.9248	1.23	1.16	1.16	1.11	1.08	1.1	1.11	1.1	1.13	1.1
37.0075	1.25	1.16	1.18	1.13	1.12	1.09	1.12	1.07	1.11	1.08
37.0901	1.28	1.12	1.15	1.08	1.12	1.05	1.09	1.06	1.16	1.06
37.1733	1.25	1.1	1.18	1.09	1.14	1.05	1.16	1.04	1.13	1.05
37.2583	1.29	1.15	1.17	1.11	1.17	1.07	1.12	1.08	1.13	1.08
37.3427	1.24	1.14	1.23	1.1	1.17	1.07	1.17	1.08	1.17	1.1
37.426	1.25	1.16	1.18	1.12	1.16	1.1	1.14	1.12	1.15	1.11
37.5086	1.25	1.18	1.19	1.12	1.12	1.11	1.16	1.13	1.1	1.14
37.5912	1.24	1.16	1.18	1.15	1.15	1.12	1.16	1.11	1.09	1.11
37.6745	1.28	1.16	1.22	1.13	1.12	1.09	1.17	1.11	1.16	1.1
37.7577	1.24	1.12	1.2	1.1	1.15	1.06	1.19	1.06	1.14	1.07
37.8421	1.3	1.17	1.22	1.1	1.18	1.1	1.15	1.11	1.18	1.12
37.9271	1.28	1.19	1.23	1.13	1.23	1.09	1.2	1.09	1.18	1.11
38.0103	1.27	1.2	1.23	1.15	1.21	1.14	1.17	1.13	1.19	1.16
38.0924	1.26	1.19	1.22	1.14	1.19	1.11	1.18	1.13	1.15	1.13
38.1744	1.29	1.18	1.2	1.16	1.16	1.1	1.14	1.1	1.15	1.1
38.2571	1.24	1.17	1.24	1.12	1.15	1.11	1.19	1.11	1.17	1.13
38.3409	1.29	1.11	1.21	1.15	1.18	1.1	1.17	1.1	1.18	1.07
38.4253	1.28	1.15	1.24	1.11	1.19	1.12	1.15	1.11	1.19	1.13
38.5097	1.27	1.17	1.25	1.16	1.2	1.16	1.18	1.12	1.16	1.13
38.593	1.27	1.17	1.23	1.19	1.19	1.17	1.18	1.15	1.2	1.18
38.6756	1.28	1.19	1.22	1.17	1.2	1.14	1.16	1.14	1.18	1.16
38.7576	1.28	1.2	1.21	1.15	1.16	1.16	1.14	1.14	1.18	1.15
38.8391	1.27	1.19	1.19	1.12	1.16	1.11	1.15	1.12	1.17	1.13
38.9229	1.32	1.17	1.22	1.17	1.18	1.11	1.15	1.13	1.2	1.14
39.0073	1.3	1.19	1.25	1.13	1.23	1.12	1.19	1.12	1.22	1.12
39.0917	1.29	1.18	1.27	1.16	1.22	1.14	1.18	1.17	1.21	1.13
39.1756	1.31	1.24	1.27	1.18	1.2	1.18	1.21	1.17	1.23	1.17
39.2588	1.31	1.21	1.27	1.19	1.18	1.17	1.19	1.2	1.21	1.18
39.3414	1.3	1.16	1.23	1.15	1.2	1.18	1.19	1.14	1.19	1.17
39.4241	1.36	1.2	1.23	1.17	1.2	1.13	1.16	1.16	1.19	1.15
39.5073	1.33	1.16	1.27	1.17	1.2	1.14	1.16	1.12	1.22	1.13
39.5917	1.33	1.2	1.25	1.17	1.23	1.16	1.22	1.16	1.24	1.16
39.6767	1.33	1.2	1.29	1.16	1.25	1.17	1.2	1.13	1.25	1.15
39.7599	1.3	1.24	1.27	1.19	1.22	1.2	1.23	1.18	1.22	1.18
39.842	1.32	1.21	1.24	1.19	1.21	1.19	1.2	1.17	1.23	1.18
39.9246	1.28	1.2	1.23	1.16	1.17	1.18	1.18	1.13	1.2	1.19
40.0067	1.35	1.22	1.28	1.19	1.19	1.15	1.2	1.15	1.21	1.19
40.0899	1.34	1.22	1.25	1.18	1.22	1.18	1.22	1.14	1.22	1.14
40.1749	1.32	1.2	1.28	1.17	1.23	1.13	1.23	1.19	1.23	1.19
40.2599	1.35	1.21	1.29	1.19	1.26	1.19	1.23	1.15	1.23	1.18
40.3431	1.3	1.24	1.3	1.22	1.23	1.19	1.24	1.21	1.23	1.19
40.4252	1.33	1.22	1.27	1.23	1.24	1.21	1.23	1.21	1.19	1.21
40.5078	1.34	1.25	1.27	1.23	1.24	1.19	1.22	1.2	1.2	1.2
40.5904	1.35	1.22	1.27	1.2	1.26	1.18	1.2	1.16	1.19	1.17
40.6737	1.34	1.25	1.27	1.21	1.22	1.19	1.22	1.19	1.22	1.19
40.7587	1.39	1.23	1.28	1.19	1.23	1.16	1.24	1.14	1.24	1.17
40.8431	1.34	1.24	1.33	1.22	1.29	1.18	1.23	1.16	1.28	1.18
40.9275	1.37	1.25	1.28	1.21	1.25	1.15	1.27	1.2	1.24	1.2
41.0095	1.33	1.26	1.31	1.24	1.25	1.2	1.25	1.2	1.24	1.22
41.0916	1.34	1.27	1.29	1.23	1.26	1.16	1.26	1.23	1.24	1.22
41.1731	1.35	1.22	1.27	1.23	1.24	1.19	1.24	1.19	1.23	1.16
41.2551	1.35	1.26	1.31	1.21	1.24	1.21	1.27	1.19	1.22	1.2
41.3401	1.41	1.27	1.31	1.22	1.24	1.22	1.27	1.2	1.26	1.19
41.4257	1.36	1.25	1.35	1.2	1.29	1.2	1.27	1.2	1.28	1.21
41.5095	1.38	1.31	1.32	1.25	1.28	1.2	1.28	1.22	1.27	1.22
41.5933	1.37	1.32	1.32	1.26	1.28	1.21	1.25	1.23	1.26	1.24
41.676	1.37	1.28	1.31	1.26	1.28	1.25	1.27	1.24	1.26	1.25
41.7574	1.36	1.25	1.32	1.22	1.24	1.2	1.24	1.19	1.28	1.21
41.8401	1.41	1.26	1.33	1.2	1.27	1.2	1.25	1.2	1.28	1.19
41.9245	1.4	1.26	1.31	1.23	1.29	1.19	1.28	1.2	1.3	1.22
42.0089	1.44	1.29	1.36	1.23	1.3	1.22	1.27	1.2	1.29	1.24
42.0927	1.36	1.31	1.36	1.23	1.3	1.22	1.31	1.2	1.33	1.23
42.1759	1.39	1.32	1.33	1.28	1.29	1.27	1.26	1.27	1.26	1.27
42.2586	1.39	1.35	1.36	1.26	1.28	1.24	1.27	1.24	1.3	1.26
42.3406	1.4	1.29	1.35	1.23	1.29	1.23	1.27	1.22	1.27	1.24
42.4233	1.41	1.29	1.31	1.25	1.31	1.26	1.28	1.24	1.29	1.22
42.5077	1.42	1.29	1.35	1.21	1.25	1.22	1.27	1.21	1.29	1.23
42.5927	1.41	1.34	1.39	1.26	1.33	1.26	1.3	1.26	1.3	1.24
42.6759	1.37	1.31	1.37	1.27	1.32	1.23	1.31	1.25	1.3	1.24
42.7591	1.42	1.36	1.35	1.3	1.31	1.27	1.28	1.26	1.3	1.27
42.8424	1.4	1.34	1.38	1.3	1.3	1.29	1.3	1.25	1.3	1.27
42.9244	1.44	1.31	1.35	1.28	1.31	1.28	1.29	1.28	1.28	1.27
43.007	1.4	1.3	1.33	1.25	1.32	1.23	1.29	1.2	1.33	1.22
43.0909	1.46	1.34	1.36	1.23	1.29	1.24	1.3	1.21	1.33	1.25
43.1765	1.43	1.35	1.38	1.26	1.36	1.25	1.33	1.25	1.31	1.28
43.2615	1.45	1.33	1.39	1.28	1.32	1.25	1.31	1.28	1.3	1.28
43.3441	1.41	1.35	1.37	1.28	1.33	1.27	1.31	1.27	1.33	1.27
43.4256	1.44	1.36	1.38	1.33	1.31	1.3	1.3	1.3	1.32	1.31
43.507	1.47	1.35	1.37	1.28	1.28	1.26	1.29	1.28	1.31	1.29
43.5885	1.46	1.3	1.39	1.26	1.31	1.23	1.28	1.26	1.33	1.27
43.6723	1.46	1.3	1.38	1.27	1.33	1.25	1.33	1.24	1.32	1.22
43.7573	1.47	1.33	1.38	1.29	1.36	1.24	1.31	1.25	1.32	1.27
43.8417	1.46	1.33	1.43	1.28	1.37	1.29	1.35	1.27	1.38	1.31
43.9261	1.43	1.33	1.4	1.31	1.35	1.3	1.32	1.3	1.34	1.29
44.0093	1.43	1.35	1.4	1.3	1.32	1.28	1.31	1.33	1.33	1.3
44.092	1.44	1.36	1.38	1.32	1.31	1.28	1.31	1.32	1.36	1.3
44.1746	1.46	1.34	1.4	1.31	1.33	1.27	1.33	1.32	1.35	1.31
44.2572	1.45	1.32	1.41	1.25	1.35	1.25	1.32	1.24	1.33	1.25
44.3411	1.49	1.33	1.4	1.31	1.34	1.27	1.33	1.28	1.36	1.27
44.4261	1.48	1.36	1.43	1.29	1.35	1.3	1.37	1.26	1.36	1.3
44.5099	1.46	1.38	1.42	1.36	1.38	1.33	1.36	1.32	1.38	1.34
44.5919	1.43	1.36	1.42	1.32	1.35	1.31	1.34	1.31	1.35	1.31
44.674	1.43	1.39	1.42	1.32	1.36	1.3	1.33	1.33	1.37	1.31
44.756	1.44	1.38	1.4	1.32	1.35	1.3	1.34	1.29	1.39	1.3
44.8398	1.47	1.36	1.43	1.28	1.36	1.28	1.39	1.28	1.39	1.31
44.9249	1.49	1.32	1.42	1.33	1.39	1.29	1.4	1.29	1.39	1.3
45.0099	1.5	1.39	1.42	1.32	1.36	1.3	1.39	1.32	1.4	1.28
45.0943	1.48	1.37	1.45	1.38	1.39	1.35	1.38	1.34	1.42	1.33
45.1769	1.5	1.4	1.41	1.34	1.34	1.34	1.35	1.31	1.38	1.32
45.2595	1.46	1.36	1.42	1.34	1.35	1.29	1.36	1.33	1.38	1.33
45.341	1.46	1.4	1.41	1.35	1.36	1.32	1.38	1.31	1.34	1.33
45.4242	1.5	1.4	1.43	1.33	1.4	1.31	1.38	1.31	1.39	1.33
45.508	1.48	1.34	1.46	1.33	1.39	1.3	1.36	1.32	1.39	1.29
45.5919	1.49	1.42	1.46	1.35	1.42	1.35	1.39	1.34	1.4	1.34
45.6757	1.49	1.39	1.41	1.38	1.37	1.32	1.4	1.33	1.4	1.34
45.7589	1.48	1.43	1.45	1.37	1.41	1.33	1.4	1.36	1.41	1.34
45.841	1.49	1.39	1.42	1.34	1.39	1.33	1.39	1.32	1.39	1.31
45.9236	1.49	1.4	1.44	1.34	1.38	1.31	1.39	1.35	1.37	1.34
46.0074	1.5	1.39	1.45	1.35	1.39	1.34	1.39	1.34	1.39	1.32
46.0918	1.53	1.4	1.46	1.33	1.4	1.34	1.39	1.32	1.41	1.3
46.1756	1.52	1.38	1.48	1.35	1.44	1.33	1.42	1.36	1.43	1.34
46.2595	1.51	1.43	1.45	1.39	1.41	1.36	1.39	1.37	1.4	1.38
46.3421	1.53	1.44	1.47	1.38	1.41	1.36	1.39	1.39	1.4	1.37
46.4248	1.52	1.4	1.47	1.37	1.39	1.35	1.4	1.33	1.38	1.35
46.5068	1.5	1.39	1.43	1.34	1.43	1.34	1.4	1.36	1.37	1.37
46.59	1.53	1.41	1.45	1.35	1.4	1.33	1.43	1.32	1.41	1.36
46.675	1.55	1.42	1.47	1.35	1.44	1.34	1.42	1.36	1.42	1.37
46.7594	1.53	1.39	1.48	1.36	1.45	1.34	1.43	1.36	1.42	1.32
46.8433	1.5	1.43	1.45	1.39	1.42	1.35	1.41	1.39	1.42	1.39
46.9265	1.54	1.47	1.44	1.42	1.42	1.39	1.4	1.41	1.41	1.4
47.0091	1.51	1.46	1.45	1.42	1.41	1.4	1.4	1.37	1.45	1.41
47.0906	1.53	1.42	1.47	1.38	1.42	1.36	1.41	1.37	1.41	1.37
47.1732	1.57	1.43	1.43	1.4	1.43	1.36	1.4	1.36	1.44	1.35
47.2582	1.59	1.41	1.48	1.4	1.44	1.37	1.42	1.4	1.41	1.4
47.3426	1.57	1.43	1.5	1.4	1.45	1.38	1.44	1.37	1.46	1.38
47.4265	1.55	1.44	1.49	1.38	1.44	1.38	1.42	1.37	1.45	1.38
47.5091	1.52	1.45	1.49	1.42	1.43	1.41	1.44	1.41	1.44	1.42
47.5917	1.56	1.46	1.47	1.42	1.44	1.43	1.39	1.4	1.44	1.43
47.6738	1.52	1.43	1.51	1.38	1.43	1.38	1.45	1.39	1.46	1.39
47.7564	1.55	1.43	1.47	1.39	1.42	1.38	1.44	1.38	1.45	1.39
47.8408	1.58	1.44	1.51	1.4	1.46	1.4	1.43	1.39	1.44	1.37
47.9264	1.59	1.47	1.52	1.43	1.45	1.36	1.48	1.39	1.5	1.4
48.0102	1.57	1.46	1.51	1.42	1.48	1.42	1.46	1.41	1.46	1.41
48.0929	1.53	1.46	1.5	1.46	1.47	1.42	1.44	1.43	1.45	1.43
48.1749	1.61	1.48	1.48	1.45	1.46	1.44	1.41	1.46	1.47	1.42
48.257	1.57	1.45	1.49	1.39	1.43	1.39	1.44	1.4	1.46	1.41
48.3396	1.58	1.44	1.48	1.37	1.42	1.39	1.47	1.4	1.46	1.41
48.424	1.61	1.46	1.53	1.38	1.44	1.4	1.46	1.42	1.46	1.4
48.509	1.61	1.48	1.54	1.43	1.46	1.43	1.48	1.43	1.48	1.39
48.5922	1.53	1.48	1.55	1.45	1.52	1.43	1.47	1.43	1.5	1.4
48.6749	1.56	1.48	1.51	1.44	1.51	1.42	1.46	1.42	1.47	1.41
48.7581	1.58	1.48	1.54	1.43	1.51	1.44	1.44	1.44	1.5	1.43
48.8402	1.58	1.51	1.52	1.45	1.46	1.41	1.45	1.42	1.45	1.42
48.9228	1.62	1.46	1.53	1.42	1.47	1.37	1.47	1.39	1.48	1.38
49.0078	1.63	1.46	1.53	1.41	1.48	1.39	1.48	1.4	1.5	1.4
49.0928	1.59	1.5	1.53	1.46	1.51	1.45	1.51	1.42	1.51	1.43
49.1778	1.63	1.5	1.55	1.42	1.49	1.42	1.49	1.4	1.52	1.44
49.2604	1.57	1.51	1.52	1.5	1.5	1.45	1.47	1.45	1.5	1.46
49.3419	1.64	1.5	1.54	1.47	1.48	1.44	1.45	1.43	1.48	1.42
49.4234	1.58	1.49	1.53	1.46	1.48	1.44	1.47	1.5	1.47	1.45
49.5066	1.69	1.48	1.53	1.44	1.51	1.43	1.49	1.41	1.49	1.41
49.591	1.61	1.47	1.55	1.41	1.49	1.44	1.51	1.45	1.51	1.41
49.6748	1.62	1.48	1.57	1.48	1.52	1.43	1.54	1.43	1.51	1.44
49.7592	1.63	1.52	1.55	1.44	1.49	1.46	1.51	1.46	1.51	1.45
49.8436	1.62	1.51	1.57	1.48	1.53	1.45	1.54	1.45	1.52	1.45
49.9263	1.63	1.51	1.56	1.47	1.48	1.46	1.5	1.48	1.49	1.44
50.0077	1.6	1.49	1.57	1.48	1.5	1.43	1.52	1.43	1.52	1.46
50.0904	1.67	1.5	1.54	1.47	1.52	1.47	1.53	1.44	1.5	1.44
50.1748	1.61	1.51	1.57	1.47	1.52	1.41	1.52	1.45	1.51	1.43
50.2592	1.66	1.47	1.59	1.42	1.54	1.44	1.52	1.47	1.54	1.45
50.3436	1.59	1.54	1.58	1.51	1.53	1.44	1.54	1.51	1.57	1.45
50.4268	1.65	1.54	1.57	1.5	1.54	1.46	1.51	1.5	1.52	1.48
50.5089	1.57	1.54	1.6	1.5	1.55	1.46	1.53	1.49	1.53	1.5
50.5898	1.66	1.51	1.53	1.49	1.51	1.47	1.52	1.47	1.5	1.45
50.673	1.63	1.52	1.57	1.49	1.51	1.47	1.52	1.49	1.49	1.49
50.7574	1.72	1.52	1.6	1.47	1.5	1.46	1.55	1.44	1.54	1.44
50.8418	1.66	1.52	1.61	1.47	1.55	1.48	1.56	1.46	1.55	1.46
50.9256	1.63	1.52	1.6	1.5	1.56	1.45	1.53	1.48	1.56	1.48
51.0094	1.66	1.58	1.59	1.53	1.52	1.53	1.5	1.49	1.52	1.5
51.0921	1.61	1.55	1.56	1.52	1.52	1.51	1.53	1.47	1.51	1.5
51.1741	1.66	1.56	1.57	1.48	1.54	1.55	1.53	1.45	1.53	1.47
51.2568	1.63	1.52	1.56	1.45	1.54	1.45	1.55	1.48	1.55	1.45
51.3412	1.71	1.54	1.6	1.5	1.54	1.5	1.56	1.49	1.53	1.45
51.4262	1.66	1.52	1.6	1.5	1.54	1.47	1.54	1.48	1.58	1.48
51.51	1.66	1.56	1.62	1.49	1.53	1.46	1.58	1.5	1.59	1.45
51.5932	1.64	1.56	1.59	1.54	1.56	1.5	1.57	1.53	1.55	1.52
51.6759	1.68	1.59	1.58	1.54	1.53	1.52	1.54	1.53	1.53	1.52
51.7585	1.68	1.58	1.58	1.5	1.56	1.5	1.56	1.54	1.55	1.53
51.8405	1.65	1.57	1.6	1.52	1.54	1.49	1.56	1.53	1.56	1.46
51.9238	1.7	1.56	1.61	1.53	1.54	1.52	1.56	1.49	1.56	1.51
52.0082	1.68	1.55	1.63	1.52	1.58	1.49	1.56	1.49	1.59	1.51
52.0932	1.7	1.58	1.64	1.5	1.56	1.51	1.56	1.52	1.61	1.51
52.1764	1.67	1.57	1.62	1.53	1.61	1.51	1.58	1.54	1.57	1.52
52.2591	1.67	1.63	1.6	1.56	1.55	1.58	1.56	1.55	1.59	1.55
52.3417	1.67	1.58	1.6	1.55	1.58	1.55	1.56	1.51	1.55	1.52
52.4237	1.68	1.59	1.62	1.55	1.55	1.51	1.61	1.47	1.63	1.47
52.507	1.73	1.58	1.63	1.52	1.57	1.49	1.57	1.49	1.59	1.51
52.5914	1.69	1.59	1.63	1.55	1.58	1.51	1.59	1.54	1.6	1.51
52.6764	1.72	1.56	1.64	1.54	1.59	1.51	1.63	1.51	1.58	1.52
52.7596	1.65	1.59	1.63	1.57	1.6	1.52	1.61	1.56	1.58	1.55
52.8422	1.69	1.62	1.65	1.57	1.59	1.56	1.56	1.58	1.56	1.55
52.9243	1.68	1.58	1.63	1.56	1.58	1.56	1.56	1.55	1.57	1.53
53.0063	1.69	1.6	1.65	1.52	1.59	1.5	1.58	1.53	1.57	1.54
53.0896	1.73	1.58	1.64	1.53	1.62	1.5	1.57	1.5	1.61	1.53
53.174	1.74	1.62	1.64	1.56	1.6	1.55	1.62	1.53	1.62	1.54
53.259	1.74	1.58	1.65	1.54	1.6	1.53	1.59	1.55	1.62	1.57
53.3428	1.68	1.63	1.66	1.57	1.63	1.57	1.59	1.57	1.65	1.54
53.4254	1.72	1.62	1.62	1.61	1.59	1.56	1.58	1.58	1.57	1.57
53.5075	1.68	1.62	1.66	1.61	1.6	1.55	1.61	1.58	1.61	1.59
53.5907	1.74	1.61	1.62	1.56	1.6	1.53	1.59	1.53	1.59	1.54
53.6739	1.71	1.57	1.66	1.54	1.61	1.5	1.6	1.55	1.61	1.52
53.7584	1.8	1.63	1.67	1.55	1.63	1.57	1.61	1.58	1.62	1.53
53.8428	1.72	1.62	1.68	1.55	1.64	1.54	1.62	1.59	1.65	1.57
53.9266	1.73	1.63	1.66	1.55	1.64	1.57	1.64	1.59	1.65	1.57
54.0086	1.71	1.61	1.66	1.59	1.62	1.58	1.59	1.57	1.64	1.61
54.0913	1.74	1.65	1.68	1.59	1.62	1.56	1.62	1.58	1.62	1.56
54.1733	1.75	1.63	1.68	1.59	1.63	1.56	1.6	1.58	1.62	1.55
54.2565	1.73	1.6	1.68	1.54	1.62	1.52	1.62	1.58	1.62	1.51
54.341	1.78	1.66	1.68	1.57	1.64	1.55	1.61	1.58	1.66	1.59
54.4266	1.75	1.63	1.68	1.57	1.65	1.58	1.68	1.58	1.66	1.58
54.5104	1.77	1.66	1.67	1.6	1.63	1.6	1.66	1.55	1.65	1.61
54.593	1.73	1.66	1.69	1.6	1.66	1.59	1.64	1.57	1.64	1.57
54.6751	1.76	1.67	1.67	1.6	1.62	1.62	1.62	1.61	1.63	1.57
54.7577	1.76	1.64	1.67	1.59	1.67	1.58	1.64	1.58	1.61	1.59
54.8403	1.75	1.64	1.68	1.61	1.65	1.6	1.65	1.58	1.65	1.55
54.9241	1.78	1.62	1.69	1.57	1.67	1.55	1.63	1.57	1.65	1.58
55.0086	1.77	1.63	1.72	1.59	1.64	1.58	1.65	1.62	1.67	1.56
55.0924	1.79	1.67	1.68	1.58	1.66	1.59	1.64	1.58	1.67	1.63
55.1756	1.74	1.65	1.69	1.62	1.67	1.61	1.67	1.61	1.66	1.58
55.2583	1.75	1.66	1.7	1.61	1.66	1.61	1.64	1.62	1.64	1.61
55.3403	1.75	1.69	1.7	1.59	1.64	1.6	1.61	1.61	1.65	1.6
55.4235	1.79	1.68	1.72	1.64	1.67	1.58	1.64	1.6	1.68	1.63
55.5073	1.79	1.64	1.69	1.58	1.7	1.59	1.66	1.56	1.66	1.58
55.5924	1.8	1.67	1.73	1.59	1.67	1.6	1.68	1.61	1.69	1.62
55.6768	1.81	1.66	1.7	1.63	1.67	1.61	1.67	1.63	1.68	1.64
55.7594	1.78	1.71	1.72	1.66	1.67	1.6	1.67	1.64	1.69	1.63
55.8415	1.77	1.67	1.71	1.6	1.68	1.58	1.65	1.62	1.66	1.62
55.9235	1.77	1.7	1.72	1.67	1.67	1.61	1.66	1.63	1.67	1.64
56.0067	1.78	1.67	1.7	1.61	1.68	1.61	1.62	1.61	1.65	1.65
56.0911	1.76	1.65	1.71	1.64	1.7	1.59	1.68	1.6	1.68	1.58
56.1755	1.8	1.66	1.74	1.61	1.73	1.6	1.64	1.61	1.7	1.64
56.2594	1.78	1.69	1.73	1.65	1.73	1.62	1.71	1.66	1.65	1.62
56.3426	1.8	1.74	1.73	1.67	1.67	1.64	1.69	1.65	1.67	1.65
56.4252	1.79	1.7	1.73	1.66	1.67	1.66	1.66	1.66	1.67	1.64
56.5073	1.78	1.67	1.74	1.64	1.67	1.61	1.69	1.61	1.67	1.63
56.5899	1.84	1.71	1.71	1.63	1.66	1.63	1.69	1.64	1.67	1.6
56.6737	1.84	1.69	1.75	1.65	1.71	1.62	1.71	1.61	1.68	1.63
56.7587	1.83	1.68	1.78	1.67	1.71	1.62	1.7	1.63	1.71	1.62
56.8432	1.8	1.72	1.78	1.66	1.71	1.63	1.72	1.65	1.7	1.63
56.9264	1.83	1.77	1.77	1.71	1.73	1.68	1.71	1.69	1.7	1.67
57.009	1.8	1.73	1.74	1.69	1.71	1.63	1.71	1.7	1.7	1.65
57.0905	1.82	1.71	1.76	1.66	1.68	1.62	1.69	1.64	1.7	1.6
57.1737	1.83	1.69	1.74	1.63	1.71	1.62	1.69	1.66	1.69	1.63
57.2581	1.87	1.71	1.78	1.67	1.71	1.64	1.68	1.64	1.68	1.65
57.3425	1.85	1.69	1.8	1.63	1.76	1.64	1.73	1.66	1.72	1.63
57.4263	1.82	1.71	1.79	1.66	1.74	1.65	1.72	1.66	1.72	1.65
57.509	1.81	1.75	1.75	1.68	1.69	1.69	1.72	1.71	1.7	1.68
57.591	1.83	1.72	1.76	1.69	1.69	1.68	1.7	1.71	1.71	1.66
57.6731	1.84	1.72	1.77	1.69	1.72	1.69	1.71	1.65	1.7	1.65
57.7563	1.84	1.68	1.76	1.66	1.7	1.65	1.68	1.65	1.71	1.63
57.8401	1.86	1.74	1.76	1.7	1.7	1.67	1.74	1.65	1.7	1.67
57.9251	1.86	1.75	1.77	1.7	1.74	1.66	1.73	1.69	1.74	1.69
58.0095	1.86	1.73	1.81	1.73	1.74	1.69	1.74	1.7	1.75	1.68
58.0928	1.81	1.75	1.77	1.73	1.73	1.69	1.71	1.69	1.72	1.68
58.176	1.85	1.8	1.77	1.71	1.72	1.72	1.68	1.69	1.71	1.71
58.258	1.81	1.74	1.77	1.72	1.73	1.69	1.76	1.68	1.74	1.71
58.3407	1.85	1.75	1.79	1.68	1.71	1.68	1.72	1.65	1.74	1.69
58.4239	1.86	1.72	1.79	1.68	1.76	1.69	1.76	1.67	1.73	1.7
58.5089	1.86	1.74	1.77	1.7	1.73	1.7	1.73	1.68	1.75	1.68
58.5933	1.86	1.74	1.85	1.71	1.79	1.68	1.74	1.67	1.78	1.68
58.676	1.86	1.75	1.81	1.73	1.77	1.71	1.75	1.68	1.79	1.7
58.7586	1.88	1.77	1.79	1.74	1.74	1.7	1.73	1.69	1.71	1.71
58.8406	1.86	1.74	1.79	1.75	1.73	1.68	1.77	1.71	1.72	1.71
58.9239	1.87	1.74	1.83	1.71	1.77	1.68	1.73	1.68	1.75	1.67
59.0077	1.88	1.68	1.8	1.72	1.78	1.68	1.78	1.71	1.74	1.69
59.0927	1.89	1.78	1.83	1.73	1.79	1.74	1.75	1.7	1.75	1.71
59.1777	1.9	1.79	1.83	1.78	1.8	1.73	1.76	1.72	1.75	1.7
59.2603	1.82	1.77	1.83	1.77	1.77	1.72	1.77	1.75	1.77	1.74
59.3424	1.86	1.81	1.79	1.74	1.77	1.72	1.76	1.72	1.75	1.72
59.425	1.87	1.78	1.81	1.76	1.73	1.71	1.76	1.74	1.76	1.7
59.5071	1.89	1.78	1.83	1.75	1.8	1.72	1.77	1.73	1.76	1.72
59.5897	1.88	1.75	1.82	1.72	1.79	1.69	1.77	1.72	1.77	1.69
59.6741	1.92	1.78	1.86	1.69	1.81	1.7	1.78	1.69	1.77	1.72
59.7585	1.93	1.78	1.87	1.73	1.79	1.73	1.78	1.72	1.79	1.72
59.8424	1.88	1.78	1.83	1.74	1.78	1.77	1.8	1.71	1.8	1.76
59.9262	1.9	1.8	1.84	1.75	1.77	1.74	1.77	1.72	1.77	1.73
60.0082	1.89	1.79	1.83	1.75	1.77	1.74	1.8	1.74	1.8	1.72
60.0903	1.9	1.8	1.85	1.78	1.75	1.76	1.78	1.75	1.75	1.73
60.1729	1.91	1.78	1.86	1.74	1.79	1.72	1.81	1.72	1.8	1.74
60.2567	1.92	1.77	1.86	1.74	1.79	1.71	1.76	1.71	1.77	1.72
60.3417	1.9	1.82	1.87	1.75	1.81	1.71	1.81	1.75	1.82	1.73
60.4261	1.91	1.84	1.87	1.79	1.81	1.75	1.79	1.78	1.82	1.76
60.5094	1.87	1.82	1.87	1.78	1.79	1.74	1.78	1.76	1.81	1.75
60.5908	1.9	1.83	1.83	1.78	1.78	1.75	1.78	1.77	1.78	1.78
60.6729	1.93	1.81	1.85	1.78	1.78	1.73	1.76	1.74	1.79	1.74
60.7567	1.93	1.81	1.87	1.76	1.81	1.73	1.76	1.74	1.81	1.76
60.8411	1.95	1.79	1.86	1.75	1.81	1.76	1.81	1.76	1.83	1.75
60.9255	1.93	1.82	1.88	1.75	1.83	1.76	1.79	1.74	1.83	1.76
61.0105	1.94	1.84	1.89	1.81	1.82	1.75	1.81	1.79	1.82	1.78
61.0932	1.9	1.85	1.86	1.78	1.79	1.77	1.8	1.77	1.82	1.78
61.1758	1.91	1.84	1.86	1.75	1.8	1.75	1.82	1.77	1.79	1.78
61.2578	1.92	1.8	1.86	1.76	1.82	1.75	1.78	1.73	1.81	1.74
61.3405	1.92	1.83	1.85	1.77	1.83	1.76	1.78	1.76	1.83	1.78
61.4249	1.94	1.79	1.87	1.76	1.81	1.74	1.81	1.76	1.83	1.76
61.5099	1.97	1.84	1.89	1.77	1.88	1.76	1.85	1.74	1.85	1.74
61.5937	1.93	1.85	1.86	1.81	1.83	1.78	1.82	1.79	1.84	1.77
61.6758	1.91	1.88	1.86	1.85	1.81	1.81	1.82	1.8	1.82	1.81
61.7584	1.95	1.83	1.86	1.79	1.83	1.76	1.8	1.79	1.84	1.79
61.8398	1.93	1.84	1.87	1.81	1.83	1.77	1.82	1.78	1.84	1.73
61.9225	1.97	1.85	1.86	1.77	1.82	1.77	1.83	1.8	1.8	1.75
62.0075	2	1.86	1.88	1.81	1.86	1.76	1.83	1.77	1.83	1.73
62.0931	1.97	1.82	1.94	1.8	1.86	1.77	1.85	1.78	1.91	1.76
62.1769	1.96	1.88	1.92	1.8	1.87	1.78	1.85	1.77	1.84	1.78
62.2601	1.91	1.87	1.91	1.83	1.83	1.79	1.83	1.81	1.85	1.83
62.3422	1.99	1.87	1.88	1.83	1.85	1.81	1.82	1.8	1.83	1.76
62.4236	1.93	1.82	1.89	1.79	1.85	1.78	1.84	1.78	1.86	1.77
62.5057	2.01	1.82	1.88	1.79	1.84	1.75	1.82	1.77	1.82	1.79
62.5901	1.96	1.86	1.91	1.82	1.89	1.78	1.85	1.79	1.85	1.78
62.6757	2.01	1.84	1.93	1.83	1.88	1.79	1.88	1.8	1.85	1.81
62.7601	1.98	1.91	1.92	1.85	1.88	1.8	1.84	1.83	1.87	1.84
62.8427	1.95	1.89	1.91	1.86	1.86	1.86	1.86	1.8	1.86	1.86
62.9254	1.97	1.93	1.87	1.87	1.9	1.85	1.83	1.87	1.86	1.87
63.0074	1.95	1.87	1.93	1.82	1.88	1.79	1.84	1.8	1.85	1.78
63.09	1.99	1.86	1.87	1.84	1.89	1.8	1.82	1.82	1.86	1.82
63.1745	2	1.84	1.94	1.83	1.89	1.81	1.89	1.8	1.87	1.8
63.2595	2.02	1.88	1.93	1.82	1.87	1.79	1.86	1.8	1.9	1.81
63.3433	1.95	1.87	1.98	1.84	1.88	1.84	1.87	1.86	1.9	1.83
63.4259	2	1.91	1.92	1.86	1.86	1.84	1.87	1.84	1.87	1.84
63.5086	1.98	1.93	1.93	1.86	1.89	1.85	1.82	1.84	1.85	1.84
63.59	2.01	1.91	1.91	1.88	1.86	1.86	1.87	1.83	1.88	1.86
63.6738	2.02	1.88	1.91	1.81	1.86	1.84	1.86	1.79	1.86	1.82
63.7582	2.01	1.9	1.93	1.85	1.87	1.82	1.89	1.81	1.9	1.83
63.8427	1.99	1.9	1.94	1.84	1.9	1.83	1.88	1.83	1.89	1.84
63.9265	2.01	1.92	1.96	1.84	1.88	1.85	1.91	1.85	1.89	1.8
64.0097	2.03	1.92	1.94	1.85	1.9	1.82	1.88	1.85	1.88	1.88
64.0924	2.04	1.92	1.96	1.87	1.86	1.87	1.88	1.85	1.85	1.84
64.1744	2.05	1.91	1.93	1.86	1.88	1.84	1.88	1.86	1.88	1.88
64.2576	2.01	1.88	1.92	1.82	1.87	1.82	1.86	1.83	1.88	1.81
64.3414	2.04	1.93	1.96	1.88	1.92	1.83	1.89	1.83	1.88	1.83
64.4265	2.03	1.93	1.93	1.87	1.92	1.83	1.91	1.85	1.89	1.87
64.5103	2.04	1.93	1.98	1.9	1.93	1.83	1.93	1.89	1.88	1.87
64.5929	2.01	1.95	1.96	1.89	1.91	1.86	1.88	1.85	1.89	1.86
64.6744	2	1.95	1.97	1.9	1.94	1.89	1.9	1.91	1.92	1.87
64.7564	2.03	1.93	1.96	1.85	1.91	1.84	1.84	1.87	1.89	1.87
64.8391	2.02	1.91	1.99	1.87	1.92	1.86	1.89	1.87	1.92	1.85
64.9235	2.06	1.89	1.94	1.88	1.93	1.82	1.91	1.84	1.9	1.84
65.0085	2.03	1.91	2.01	1.85	1.94	1.84	1.92	1.86	1.94	1.84
65.0929	2.05	1.92	1.98	1.87	1.95	1.88	1.93	1.87	1.95	1.88
65.1755	2.04	1.95	1.98	1.87	1.89	1.86	1.91	1.9	1.93	1.88
65.2582	2.05	1.93	1.97	1.91	1.92	1.87	1.92	1.89	1.93	1.9
65.3408	2.07	1.98	1.97	1.92	1.91	1.9	1.86	1.88	1.91	1.86
65.424	2.08	1.93	1.98	1.89	1.92	1.84	1.96	1.87	1.91	1.88
65.5072	2.04	1.93	1.95	1.87	1.92	1.86	1.91	1.87	1.93	1.84
65.5923	2.08	1.94	2	1.88	1.94	1.85	1.93	1.87	1.96	1.88
65.6773	2.09	1.96	1.98	1.9	1.96	1.89	1.94	1.88	1.93	1.87
65.7599	2.02	1.96	2.02	1.92	1.95	1.88	1.94	1.93	1.98	1.93
65.8431	2.05	1.94	1.96	1.92	1.92	1.91	1.9	1.89	1.92	1.9
65.9252	2.05	1.98	2.01	1.93	1.92	1.9	1.89	1.93	1.93	1.93
66.0072	2.05	1.96	1.99	1.92	1.9	1.89	1.95	1.91	1.92	1.9
66.0899	2.05	1.97	2.02	1.88	1.93	1.89	1.9	1.87	1.97	1.87
66.1743	2.11	1.96	2.01	1.9	1.95	1.92	1.93	1.9	1.96	1.88
66.2599	2.05	1.98	2.01	1.92	1.94	1.91	1.96	1.89	2	1.89
66.3443	2.09	1.96	2.05	1.92	2	1.91	1.94	1.94	1.95	1.92
66.4263	2.07	1.96	2.01	1.94	1.92	1.92	1.91	1.91	1.97	1.9
66.5083	2.05	1.96	2.05	1.92	1.95	1.87	1.93	1.91	1.88	1.92
66.5904	2.09	1.97	2	1.92	1.94	1.93	1.96	1.9	1.94	1.9
66.6736	2.09	1.96	2.04	1.9	1.97	1.87	1.96	1.9	1.95	1.89
66.758	2.11	1.95	2.04	1.92	1.95	1.89	1.98	1.87	1.97	1.91
66.8424	2.1	1.97	2.02	1.93	2	1.89	1.96	1.92	1.97	1.9
66.9263	2.09	1.99	2.02	1.95	1.99	1.93	1.97	1.94	1.97	1.96
67.0089	2.07	1.99	2.05	1.96	1.97	1.93	1.97	1.97	1.98	1.95
67.0915	2.1	2	2.02	1.94	1.98	1.91	1.97	1.9	1.95	1.89
67.1742	2.07	1.98	2.03	1.93	1.95	1.91	1.94	1.94	1.97	1.94
67.2574	2.12	1.99	2.03	1.96	1.95	1.91	1.98	1.91	1.95	1.94
67.3418	2.11	2	2.05	1.93	1.98	1.91	1.94	1.93	2	1.91
67.4262	2.11	1.97	2.05	1.92	2.03	1.91	1.97	1.92	1.95	1.92
67.5101	2.1	2.02	2.05	1.99	1.97	1.95	1.97	1.97	1.97	1.96
67.5927	2.11	2.04	2.04	1.98	2	1.92	1.96	1.99	1.97	1.94
67.6747	2.11	1.99	2.05	1.95	1.98	1.97	1.98	1.95	1.97	1.96
67.7568	2.12	1.94	2.04	1.93	1.97	1.93	1.96	1.94	1.98	1.92
67.84	2.13	2.01	2.04	1.95	1.97	1.93	1.98	1.91	1.97	1.95
67.9244	2.17	2.02	2.06	1.96	2	1.91	1.96	1.94	2.01	1.93
68.0094	2.14	1.97	2.06	1.96	2.02	1.93	2.02	1.92	2.04	1.95
68.0932	2.12	2.04	2.05	1.99	2.04	1.95	2	1.98	2.02	1.93
68.1765	2.12	2.05	2.04	1.99	1.99	1.97	1.98	1.98	1.99	1.98
68.2591	2.11	2.04	2.08	1.99	2.01	1.98	1.99	1.97	1.99	1.96
68.3406	2.13	2	2.06	1.95	2	1.94	1.97	1.98	2	1.92
68.4232	2.13	2	2.08	1.96	1.99	1.95	1.98	1.92	1.98	1.96
68.5082	2.16	2.02	2.07	1.98	1.98	1.94	1.98	1.98	1.99	1.96
68.5926	2.14	2.02	2.07	1.96	2.04	1.95	2.03	1.93	2.03	1.94
68.6765	2.13	2.03	2.07	1.97	2.02	1.96	2.01	2	2.04	1.94
68.7591	2.12	2.07	2.06	1.99	2.02	2.01	2	1.99	2	1.99
68.8411	2.15	2.05	2.09	2.01	1.99	1.98	1.99	1.97	1.99	1.95
68.9238	2.14	2.01	2.1	1.95	2.06	1.95	2.03	1.96	2.04	1.96
69.0064	2.19	2.03	2.06	1.98	2	1.93	1.99	1.96	2.03	1.95
69.0914	2.18	2.04	2.09	2.01	2.03	1.96	2.04	2	2.04	1.94
69.177	2.19	2.08	2.11	1.98	2.05	1.97	2.02	1.98	2.08	1.99
69.2596	2.15	2.05	2.1	1.99	2.05	1.97	2.04	1.98	2.04	1.97
69.3429	2.12	2.1	2.08	2.01	2.03	2.01	2.02	1.99	2.03	2.03
69.4255	2.15	2.09	2.11	2.05	2.01	2.03	2	2.03	2.02	2.02
69.507	2.15	2.06	2.09	1.98	2.03	1.98	2.03	1.97	2.02	1.99
69.5896	2.15	2.02	2.13	2.01	2.02	1.97	2.05	1.98	2.06	1.99
69.674	2.19	2.04	2.07	1.99	2.12	2	2.03	1.97	2.04	1.96
69.759	2.2	2.05	2.15	2.03	2.04	1.99	2.05	1.99	2.04	2.03
69.8423	2.16	2.08	2.11	2.02	2.07	2	2.06	2.02	2.04	1.99
69.9255	2.2	2.08	2.1	2.03	2.06	2	2	2	2.06	2.02
70.0081	2.18	2.07	2.1	2.05	2.04	2.02	2.06	2.03	2.06	2.01
70.0902	2.2	2.1	2.12	2.02	2.02	2.01	2.03	2.01	2	2
70.174	2.17	2.04	2.12	1.99	2.07	1.96	2.07	2	2.07	1.98
70.2578	2.2	2.07	2.11	2.02	2.05	2.01	2.04	1.99	2.05	1.98
70.3428	2.19	2.09	2.13	2.02	2.05	2	2.07	2.01	2.06	2.02
70.4272	2.18	2.11	2.14	2.07	2.1	2.03	2.08	2.05	2.08	2
70.5099	2.21	2.12	2.14	2.04	2.06	2	2.04	2.03	2.09	2.02
70.5919	2.14	2.09	2.1	2.03	2.05	2.01	2.05	2.03	2.05	2.01
70.674	2.23	2.08	2.13	2.04	2.06	2.03	2.05	2.03	2.05	2.05
70.7566	2.2	2.08	2.12	2.02	2.06	1.99	2.04	2.02	2.05	1.99
70.841	2.23	2.05	2.15	2.03	2.05	1.97	2.09	1.98	2.1	2.01
70.926	2.19	2.12	2.12	2.01	2.12	2	2.11	2.01	2.08	2
71.0098	2.2	2.11	2.15	2.05	2.1	2.03	2.12	2.03	2.07	2.03
71.0931	2.19	2.14	2.14	2.07	2.06	2.06	2.1	2.05	2.1	2.07
71.1757	2.21	2.09	2.13	2.09	2.08	2.04	2.08	2	2.07	2.01
71.2577	2.23	2.1	2.13	2.05	2.09	2.04	2.06	2.03	2.07	2.02
71.3404	2.22	2.1	2.15	2.08	2.06	2.03	2.07	2.05	2.08	2
71.4242	2.22	2.07	2.13	2.02	2.11	2	2.06	2.01	2.1	2.03
71.5086	2.23	2.11	2.16	2.06	2.13	2.02	2.1	2.05	2.12	2.04
71.5924	2.24	2.11	2.17	2.09	2.1	2.04	2.09	2.05	2.11	2.06
71.6751	2.18	2.14	2.15	2.09	2.12	2.06	2.12	2.09	2.1	2.1
71.7577	2.22	2.11	2.15	2.08	2.07	2.06	2.08	2.05	2.09	2.02
71.8403	2.21	2.11	2.17	2.05	2.09	2.04	2.07	2.03	2.1	2.03
71.9236	2.23	2.08	2.16	2.05	2.15	2.05	2.08	2.05	2.08	2.04
72.0074	2.24	2.14	2.17	2.07	2.12	2.02	2.09	2.04	2.11	2.03
72.0924	2.27	2.1	2.19	2.04	2.13	2.04	2.09	2.03	2.13	2.03
72.1768	2.27	2.12	2.18	2.1	2.11	2.07	2.12	2.07	2.14	2.06
72.2594	2.22	2.14	2.18	2.08	2.11	2.09	2.1	2.12	2.1	2.1
72.3421	2.24	2.13	2.18	2.12	2.11	2.09	2.11	2.07	2.1	2.07
72.4241	2.23	2.14	2.17	2.07	2.12	2.05	2.1	2.08	2.08	2.07
72.5062	2.25	2.15	2.15	2.07	2.11	2.07	2.06	2.04	2.09	2.03
72.59	2.24	2.16	2.2	2.05	2.16	2.08	2.11	2.07	2.11	2.06
72.675	2.3	2.13	2.2	2.08	2.14	2.08	2.11	2.03	2.13	2.02
72.76	2.26	2.16	2.22	2.07	2.18	2.07	2.13	2.06	2.15	2.07
72.8432	2.25	2.16	2.18	2.12	2.09	2.13	2.11	2.09	2.1	2.1
72.9259	2.22	2.18	2.17	2.14	2.12	2.1	2.1	2.11	2.12	2.12
73.0073	2.25	2.14	2.18	2.08	2.09	2.08	2.08	2.08	2.1	2.1
73.0894	2.27	2.15	2.17	2.15	2.12	2.08	2.11	2.05	2.1	2.04
73.1732	2.28	2.14	2.19	2.07	2.13	2.08	2.12	2.08	2.1	2.11
73.2588	2.3	2.16	2.2	2.13	2.15	2.09	2.13	2.09	2.17	2.07
73.3432	2.28	2.16	2.2	2.1	2.16	2.09	2.14	2.08	2.14	2.1
73.4264	2.24	2.17	2.21	2.15	2.14	2.13	2.13	2.11	2.14	2.12
73.5091	2.26	2.19	2.16	2.13	2.14	2.12	2.11	2.13	2.14	2.09
73.5905	2.25	2.16	2.21	2.11	2.11	2.12	2.11	2.1	2.13	2.1
73.6732	2.3	2.15	2.2	2.12	2.17	2.09	2.13	2.1	2.14	2.07
73.7576	2.29	2.14	2.22	2.11	2.12	2.08	2.09	2.1	2.12	2.11
73.842	2.25	2.18	2.23	2.13	2.2	2.11	2.16	2.08	2.16	2.09
73.9264	2.3	2.17	2.19	2.09	2.16	2.11	2.14	2.12	2.17	2.13
74.0102	2.27	2.18	2.2	2.16	2.16	2.09	2.18	2.1	2.19	2.14
74.0928	2.3	2.2	2.17	2.16	2.18	2.16	2.12	2.14	2.14	2.13
74.1743	2.28	2.19	2.19	2.17	2.15	2.1	2.15	2.12	2.18	2.11
74.2563	2.3	2.16	2.2	2.12	2.16	2.08	2.13	2.11	2.16	2.1
74.3396	2.3	2.15	2.22	2.14	2.12	2.09	2.14	2.1	2.18	2.11
74.424	2.31	2.17	2.22	2.12	2.2	2.1	2.16	2.14	2.17	2.13
74.509	2.32	2.19	2.25	2.14	2.21	2.11	2.18	2.13	2.21	2.14
74.5934	2.33	2.2	2.25	2.15	2.16	2.12	2.2	2.13	2.18	2.17
74.676	2.27	2.25	2.23	2.19	2.16	2.16	2.19	2.2	2.17	2.14
74.7587	2.27	2.23	2.21	2.18	2.15	2.13	2.14	2.14	2.17	2.15
74.8407	2.23	2.2	2.21	2.14	2.15	2.13	2.16	2.14	2.18	2.12
74.9234	2.32	2.13	2.24	2.12	2.18	2.11	2.16	2.09	2.19	2.11
75.0084	2.36	2.21	2.24	2.14	2.16	2.15	2.19	2.16	2.2	2.14
75.094	2.39	2.19	2.24	2.15	2.2	2.12	2.18	2.11	2.19	2.14
75.1772	2.29	2.2	2.29	2.19	2.21	2.14	2.19	2.18	2.19	2.16
75.2592	2.27	2.21	2.22	2.17	2.18	2.15	2.18	2.13	2.2	2.16
75.3419	2.28	2.24	2.23	2.17	2.2	2.15	2.15	2.16	2.17	2.15
75.4245	2.29	2.24	2.23	2.17	2.18	2.16	2.19	2.15	2.2	2.17
75.5071	2.27	2.19	2.23	2.16	2.19	2.11	2.16	2.14	2.16	2.12
75.5915	2.34	2.21	2.28	2.15	2.18	2.12	2.2	2.15	2.2	2.15
75.676	2.37	2.24	2.3	2.19	2.21	2.15	2.2	2.16	2.21	2.11
75.7592	2.29	2.24	2.29	2.2	2.2	2.19	2.23	2.19	2.22	2.18
75.8418	2.34	2.27	2.24	2.21	2.21	2.19	2.18	2.17	2.19	2.17
75.9245	2.34	2.25	2.27	2.18	2.21	2.2	2.19	2.19	2.19	2.17
76.0065	2.36	2.24	2.25	2.16	2.18	2.18	2.16	2.15	2.2	2.18
76.0897	2.37	2.23	2.27	2.14	2.21	2.17	2.17	2.14	2.22	2.14
76.1748	2.39	2.23	2.28	2.15	2.24	2.15	2.19	2.16	2.21	2.14
76.2597	2.32	2.24	2.28	2.19	2.28	2.17	2.22	2.18	2.26	2.17
76.3436	2.33	2.27	2.28	2.2	2.21	2.16	2.21	2.19	2.21	2.17
76.4256	2.34	2.25	2.27	2.25	2.2	2.21	2.21	2.23	2.23	2.2
76.5077	2.37	2.24	2.28	2.2	2.2	2.18	2.19	2.16	2.19	2.15
76.5897	2.32	2.25	2.26	2.19	2.21	2.16	2.17	2.19	2.22	2.21
76.6735	2.35	2.25	2.32	2.2	2.23	2.17	2.22	2.19	2.25	2.18
76.7579	2.3	2.23	2.3	2.17	2.21	2.15	2.25	2.17	2.26	2.17
76.8424	2.31	2.25	2.33	2.19	2.28	2.18	2.26	2.18	2.26	2.17
76.9268	2.33	2.29	2.31	2.21	2.26	2.22	2.25	2.21	2.24	2.2
77.01	2.39	2.27	2.3	2.23	2.24	2.22	2.21	2.21	2.24	2.23
77.092	2.39	2.28	2.33	2.21	2.25	2.19	2.22	2.19	2.24	2.18
77.1735	2.34	2.25	2.3	2.2	2.26	2.18	2.22	2.2	2.24	2.22
77.2561	2.42	2.25	2.28	2.21	2.23	2.18	2.22	2.19	2.24	2.18
77.3405	2.35	2.26	2.28	2.23	2.28	2.18	2.24	2.22	2.24	2.2
77.4256	2.44	2.28	2.33	2.23	2.29	2.19	2.27	2.2	2.28	2.16
77.51	2.36	2.27	2.31	2.26	2.27	2.22	2.26	2.25	2.27	2.21
77.5932	2.44	2.32	2.29	2.26	2.25	2.24	2.24	2.22	2.26	2.24
77.6758	2.33	2.26	2.31	2.23	2.26	2.23	2.22	2.23	2.28	2.23
77.7573	2.39	2.26	2.28	2.23	2.24	2.2	2.25	2.2	2.24	2.2
77.8399	2.39	2.27	2.33	2.24	2.25	2.23	2.24	2.2	2.27	2.2
77.9243	2.41	2.27	2.33	2.22	2.28	2.2	2.26	2.19	2.27	2.21
78.0087	2.43	2.31	2.36	2.24	2.28	2.2	2.28	2.21	2.27	2.21
78.0931	2.4	2.29	2.35	2.23	2.27	2.2	2.25	2.18	2.26	2.21
78.1764	2.4	2.35	2.33	2.27	2.28	2.25	2.25	2.25	2.28	2.26
78.2584	2.37	2.28	2.32	2.24	2.28	2.24	2.22	2.21	2.25	2.23
78.3405	2.43	2.29	2.34	2.24	2.27	2.21	2.24	2.23	2.27	2.2
78.4231	2.43	2.27	2.34	2.23	2.27	2.22	2.24	2.21	2.27	2.19
78.5075	2.46	2.29	2.33	2.26	2.27	2.21	2.24	2.22	2.26	2.23
78.5919	2.42	2.26	2.35	2.26	2.3	2.2	2.28	2.23	2.3	2.21
78.6763	2.41	2.32	2.36	2.25	2.28	2.22	2.28	2.26	2.28	2.23
78.7602	2.41	2.34	2.36	2.29	2.29	2.22	2.27	2.26	2.26	2.27
78.8422	2.39	2.33	2.34	2.3	2.26	2.26	2.27	2.28	2.27	2.27
78.9231	2.44	2.34	2.35	2.23	2.29	2.2	2.27	2.24	2.27	2.22
79.0057	2.41	2.3	2.28	2.24	2.26	2.23	2.25	2.21	2.26	2.24
79.0907	2.47	2.32	2.36	2.28	2.26	2.22	2.27	2.25	2.27	2.23
79.1757	2.41	2.3	2.37	2.25	2.3	2.26	2.28	2.24	2.29	2.25
79.2601	2.44	2.3	2.36	2.29	2.3	2.23	2.29	2.25	2.31	2.27
79.3428	2.41	2.32	2.37	2.3	2.28	2.27	2.28	2.27	2.28	2.25
79.4254	2.44	2.35	2.39	2.32	2.31	2.3	2.29	2.28	2.3	2.31
79.5075	2.45	2.33	2.35	2.28	2.3	2.26	2.28	2.26	2.28	2.26
79.5895	2.44	2.29	2.37	2.26	2.27	2.25	2.27	2.22	2.31	2.25
79.6739	2.48	2.3	2.4	2.29	2.31	2.25	2.29	2.25	2.3	2.23
79.7589	2.43	2.31	2.37	2.32	2.32	2.27	2.29	2.26	2.32	2.27
79.8433	2.47	2.31	2.37	2.28	2.31	2.26	2.33	2.25	2.35	2.24
79.9266	2.42	2.34	2.36	2.3	2.33	2.27	2.28	2.31	2.32	2.26
80.0086	2.45	2.32	2.35	2.3	2.28	2.26	2.27	2.3	2.31	2.31
80.0906	2.45	2.36	2.34	2.34	2.32	2.3	2.31	2.31	2.29	2.29
80.1733	2.47	2.34	2.39	2.27	2.28	2.22	2.3	2.27	2.3	2.25
80.2565	2.49	2.33	2.37	2.28	2.33	2.24	2.33	2.23	2.28	2.25
80.3415	2.48	2.33	2.37	2.28	2.31	2.27	2.31	2.28	2.31	2.29
80.4259	2.51	2.37	2.41	2.32	2.35	2.3	2.32	2.3	2.31	2.28
80.5092	2.45	2.35	2.42	2.29	2.37	2.3	2.32	2.3	2.32	2.31
80.5918	2.48	2.36	2.37	2.34	2.29	2.3	2.31	2.3	2.3	2.29
80.6738	2.46	2.41	2.36	2.31	2.33	2.28	2.29	2.31	2.29	2.33
80.7565	2.5	2.37	2.41	2.32	2.31	2.29	2.3	2.3	2.31	2.28
80.8403	2.47	2.33	2.39	2.3	2.34	2.26	2.32	2.24	2.32	2.28
80.9247	2.49	2.35	2.41	2.32	2.33	2.29	2.34	2.28	2.34	2.28
81.0097	2.47	2.37	2.41	2.33	2.36	2.29	2.34	2.3	2.34	2.3
81.0935	2.46	2.4	2.41	2.36	2.35	2.32	2.33	2.32	2.36	2.35
81.1768	2.47	2.4	2.41	2.34	2.35	2.32	2.35	2.31	2.32	2.32
81.2588	2.47	2.41	2.38	2.32	2.35	2.28	2.31	2.32	2.33	2.33
81.3409	2.49	2.39	2.4	2.33	2.37	2.3	2.35	2.32	2.32	2.32
81.4241	2.48	2.35	2.39	2.28	2.36	2.26	2.31	2.29	2.36	2.31
81.5085	2.5	2.37	2.43	2.32	2.36	2.29	2.35	2.32	2.32	2.29
81.5929	2.49	2.37	2.44	2.34	2.38	2.3	2.33	2.32	2.34	2.32
81.6761	2.48	2.46	2.41	2.36	2.34	2.31	2.32	2.35	2.38	2.35
81.7582	2.47	2.38	2.45	2.34	2.36	2.3	2.33	2.34	2.35	2.33
81.8402	2.5	2.41	2.42	2.37	2.33	2.3	2.32	2.31	2.34	2.31
81.9223	2.5	2.36	2.41	2.32	2.36	2.32	2.34	2.31	2.34	2.31
82.0061	2.52	2.39	2.43	2.34	2.35	2.32	2.32	2.29	2.37	2.33
82.0911	2.51	2.38	2.44	2.32	2.38	2.32	2.37	2.3	2.37	2.3
82.1767	2.53	2.42	2.46	2.33	2.37	2.34	2.36	2.34	2.41	2.33
82.2605	2.49	2.45	2.45	2.4	2.39	2.37	2.36	2.37	2.37	2.34
82.3431	2.49	2.44	2.43	2.38	2.35	2.36	2.3	2.37	2.36	2.37
82.4258	2.5	2.4	2.43	2.36	2.38	2.34	2.38	2.33	2.35	2.36
82.5072	2.51	2.4	2.42	2.32	2.37	2.33	2.33	2.32	2.35	2.33
82.5899	2.54	2.4	2.41	2.36	2.37	2.33	2.37	2.32	2.34	2.32
82.6743	2.55	2.41	2.44	2.34	2.38	2.33	2.37	2.35	2.36	2.32
82.7587	2.55	2.4	2.48	2.35	2.41	2.32	2.37	2.29	2.41	2.35
82.8425	2.5	2.43	2.44	2.38	2.37	2.33	2.35	2.36	2.4	2.37
82.9257	2.51	2.45	2.42	2.4	2.36	2.39	2.35	2.38	2.37	2.37
83.0084	2.52	2.41	2.44	2.37	2.38	2.34	2.39	2.35	2.35	2.37
83.091	2.51	2.39	2.46	2.37	2.4	2.32	2.36	2.32	2.4	2.33
83.1737	2.55	2.41	2.43	2.36	2.38	2.34	2.39	2.34	2.38	2.32
83.2581	2.56	2.43	2.49	2.36	2.39	2.36	2.38	2.36	2.4	2.32
83.3437	2.58	2.42	2.49	2.36	2.45	2.33	2.41	2.35	2.42	2.34
83.4263	2.51	2.45	2.46	2.42	2.41	2.37	2.41	2.38	2.41	2.38
83.5095	2.53	2.48	2.46	2.4	2.43	2.37	2.38	2.36	2.42	2.38
83.591	2.54	2.47	2.46	2.41	2.39	2.37	2.36	2.38	2.36	2.4
83.6724	2.57	2.44	2.45	2.37	2.43	2.36	2.39	2.35	2.4	2.35
83.7557	2.57	2.46	2.47	2.39	2.4	2.36	2.4	2.37	2.37	2.37
83.8395	2.57	2.45	2.48	2.38	2.44	2.41	2.36	2.34	2.41	2.37
83.9257	2.6	2.45	2.46	2.41	2.4	2.37	2.46	2.39	2.42	2.38
84.0107	2.56	2.45	2.51	2.39	2.47	2.39	2.43	2.37	2.42	2.36
84.0933	2.54	2.48	2.45	2.44	2.39	2.38	2.39	2.39	2.42	2.38
84.176	2.57	2.46	2.47	2.47	2.39	2.41	2.4	2.4	2.38	2.41
84.258	2.57	2.44	2.45	2.38	2.4	2.38	2.39	2.35	2.41	2.37
84.3406	2.57	2.41	2.49	2.39	2.39	2.35	2.42	2.36	2.41	2.36
84.4239	2.6	2.47	2.48	2.39	2.44	2.38	2.42	2.39	2.43	2.37
84.5089	2.61	2.47	2.49	2.42	2.42	2.37	2.45	2.36	2.42	2.38
84.5933	2.59	2.48	2.52	2.39	2.47	2.42	2.4	2.41	2.45	2.41
84.6765	2.57	2.5	2.5	2.46	2.42	2.41	2.46	2.45	2.42	2.41
84.758	2.57	2.47	2.49	2.43	2.44	2.43	2.4	2.43	2.4	2.42
84.84	2.59	2.48	2.5	2.46	2.46	2.4	2.43	2.4	2.43	2.41
84.9232	2.61	2.44	2.48	2.38	2.42	2.37	2.41	2.39	2.4	2.39
85.0077	2.62	2.48	2.51	2.42	2.43	2.4	2.46	2.4	2.45	2.4
85.0927	2.63	2.46	2.5	2.43	2.44	2.39	2.42	2.4	2.43	2.4
85.1771	2.61	2.5	2.49	2.43	2.45	2.42	2.45	2.42	2.46	2.41
85.2609	2.58	2.48	2.5	2.48	2.46	2.42	2.43	2.43	2.43	2.41
85.3429	2.57	2.52	2.51	2.43	2.43	2.44	2.4	2.42	2.42	2.41
85.4244	2.59	2.47	2.5	2.46	2.42	2.42	2.43	2.41	2.41	2.41
85.5064	2.59	2.49	2.5	2.41	2.44	2.4	2.39	2.38	2.42	2.4
85.5903	2.61	2.47	2.5	2.43	2.47	2.38	2.45	2.38	2.44	2.36
85.6747	2.62	2.49	2.53	2.44	2.49	2.42	2.44	2.43	2.46	2.41
85.7591	2.62	2.49	2.54	2.44	2.48	2.4	2.47	2.43	2.48	2.42
85.8429	2.6	2.5	2.53	2.47	2.5	2.43	2.43	2.4	2.46	2.43
85.9255	2.61	2.51	2.52	2.48	2.49	2.41	2.48	2.47	2.49	2.43
86.0082	2.6	2.53	2.52	2.47	2.47	2.44	2.42	2.42	2.42	2.45
86.0908	2.61	2.51	2.52	2.43	2.47	2.39	2.45	2.41	2.47	2.45
86.1752	2.64	2.47	2.52	2.46	2.47	2.41	2.49	2.42	2.43	2.42
86.2596	2.61	2.49	2.54	2.45	2.52	2.43	2.46	2.43	2.48	2.45
86.3435	2.64	2.52	2.53	2.48	2.49	2.44	2.49	2.45	2.47	2.45
86.4267	2.6	2.54	2.56	2.45	2.5	2.45	2.45	2.45	2.47	2.48
86.5087	2.62	2.52	2.49	2.47	2.48	2.43	2.5	2.48	2.46	2.46
86.5902	2.61	2.54	2.53	2.44	2.46	2.44	2.45	2.44	2.47	2.44
86.6728	2.63	2.52	2.54	2.48	2.52	2.43	2.48	2.47	2.45	2.44
86.7566	2.62	2.51	2.55	2.45	2.46	2.47	2.47	2.47	2.45	2.44
86.8417	2.66	2.53	2.55	2.46	2.53	2.44	2.48	2.45	2.49	2.48
86.9261	2.65	2.55	2.56	2.52	2.52	2.47	2.48	2.51	2.5	2.44
87.0093	2.63	2.54	2.54	2.48	2.52	2.47	2.49	2.48	2.48	2.47
87.0919	2.62	2.55	2.51	2.51	2.5	2.45	2.5	2.43	2.46	2.46
87.1746	2.64	2.53	2.53	2.47	2.51	2.45	2.49	2.44	2.47	2.48
87.2578	2.64	2.56	2.53	2.47	2.51	2.46	2.5	2.47	2.47	2.46
87.341	2.63	2.5	2.58	2.45	2.5	2.47	2.49	2.42	2.49	2.46
87.4254	2.66	2.56	2.55	2.49	2.53	2.44	2.52	2.45	2.5	2.44
87.5093	2.66	2.54	2.59	2.49	2.5	2.45	2.5	2.44	2.49	2.47
87.5925	2.64	2.57	2.55	2.51	2.53	2.52	2.47	2.5	2.51	2.53
87.6751	2.67	2.58	2.56	2.51	2.5	2.48	2.49	2.51	2.46	2.49
87.7583	2.66	2.51	2.57	2.48	2.5	2.45	2.47	2.5	2.47	2.5
87.8398	2.64	2.59	2.55	2.49	2.51	2.48	2.5	2.48	2.5	2.49
87.9236	2.68	2.56	2.58	2.45	2.52	2.44	2.51	2.47	2.52	2.47
88.008	2.66	2.55	2.59	2.52	2.54	2.45	2.52	2.5	2.5	2.49
88.0924	2.65	2.52	2.59	2.51	2.52	2.46	2.51	2.44	2.54	2.46
88.1763	2.64	2.57	2.59	2.57	2.54	2.48	2.54	2.51	2.53	2.5
88.2595	2.67	2.56	2.57	2.51	2.53	2.51	2.5	2.52	2.52	2.5
88.3415	2.66	2.57	2.57	2.51	2.51	2.47	2.5	2.51	2.51	2.5
88.423	2.68	2.56	2.57	2.5	2.52	2.49	2.53	2.51	2.52	2.48
88.5068	2.69	2.57	2.6	2.53	2.54	2.48	2.48	2.5	2.52	2.5
88.5912	2.72	2.57	2.63	2.5	2.54	2.45	2.55	2.5	2.54	2.5
88.6756	2.71	2.57	2.62	2.53	2.58	2.51	2.54	2.5	2.58	2.5
88.7589	2.67	2.58	2.59	2.54	2.56	2.47	2.54	2.51	2.56	2.52
88.8421	2.67	2.6	2.59	2.56	2.56	2.58	2.53	2.52	2.54	2.55
88.9247	2.7	2.58	2.57	2.54	2.55	2.5	2.52	2.51	2.51	2.52
89.0074	2.66	2.57	2.57	2.49	2.52	2.51	2.54	2.48	2.51	2.49
89.0906	2.75	2.58	2.58	2.55	2.54	2.47	2.53	2.49	2.52	2.5
89.1762	2.74	2.58	2.61	2.52	2.56	2.52	2.54	2.5	2.57	2.5
89.26	2.7	2.58	2.64	2.51	2.6	2.5	2.56	2.49	2.56	2.53
89.3432	2.7	2.6	2.62	2.55	2.56	2.55	2.56	2.55	2.56	2.51
89.4265	2.69	2.62	2.62	2.58	2.53	2.54	2.52	2.52	2.51	2.53
89.5085	2.71	2.6	2.61	2.58	2.55	2.53	2.53	2.54	2.53	2.53
89.59	2.68	2.58	2.59	2.54	2.54	2.51	2.53	2.48	2.56	2.5
89.6732	2.75	2.61	2.62	2.52	2.59	2.5	2.53	2.55	2.55	2.48
89.7576	2.74	2.6	2.63	2.53	2.59	2.54	2.58	2.54	2.57	2.54
89.8426	2.72	2.6	2.65	2.54	2.56	2.52	2.57	2.49	2.56	2.5
89.927	2.72	2.6	2.67	2.54	2.58	2.56	2.6	2.54	2.6	2.54
90.0091	2.74	2.63	2.63	2.54	2.56	2.54	2.52	2.55	2.55	2.53
90.0917	2.74	2.62	2.63	2.57	2.55	2.56	2.54	2.56	2.57	2.54
90.1744	2.72	2.61	2.64	2.56	2.57	2.54	2.55	2.54	2.52	2.57
90.257	2.73	2.62	2.64	2.52	2.57	2.49	2.55	2.53	2.55	2.52
90.3402	2.7	2.62	2.63	2.54	2.55	2.53	2.55	2.51	2.56	2.55
90.4258	2.76	2.66	2.66	2.56	2.59	2.56	2.56	2.58	2.6	2.55
90.5096	2.76	2.61	2.67	2.54	2.61	2.56	2.58	2.53	2.59	2.54
90.5929	2.74	2.66	2.66	2.6	2.59	2.58	2.57	2.58	2.59	2.57
90.6749	2.76	2.63	2.62	2.59	2.57	2.54	2.54	2.54	2.57	2.56
90.757	2.74	2.66	2.65	2.58	2.58	2.53	2.56	2.59	2.58	2.58
90.8402	2.76	2.63	2.65	2.58	2.58	2.53	2.57	2.57	2.58	2.51
90.924	2.76	2.66	2.65	2.56	2.6	2.55	2.58	2.54	2.6	2.56
91.009	2.77	2.66	2.68	2.58	2.62	2.55	2.61	2.55	2.61	2.56
91.0928	2.75	2.69	2.67	2.6	2.58	2.58	2.61	2.58	2.58	2.58
91.1761	2.75	2.65	2.67	2.6	2.61	2.57	2.6	2.6	2.61	2.57
91.2581	2.75	2.68	2.67	2.61	2.61	2.56	2.57	2.56	2.57	2.57
91.3407	2.73	2.66	2.63	2.59	2.58	2.58	2.58	2.6	2.59	2.6
91.424	2.75	2.63	2.65	2.59	2.58	2.57	2.54	2.55	2.59	2.55
91.5078	2.78	2.67	2.66	2.57	2.62	2.56	2.58	2.55	2.58	2.56
91.5928	2.76	2.66	2.7	2.58	2.64	2.57	2.61	2.57	2.57	2.55
91.6766	2.75	2.72	2.67	2.62	2.64	2.6	2.61	2.63	2.61	2.63
91.7587	2.77	2.69	2.66	2.6	2.62	2.57	2.64	2.61	2.59	2.57
91.8413	2.73	2.69	2.67	2.63	2.64	2.62	2.59	2.6	2.62	2.61
91.9228	2.79	2.67	2.64	2.62	2.6	2.59	2.62	2.61	2.6	2.58
92.006	2.79	2.65	2.69	2.6	2.62	2.58	2.59	2.55	2.63	2.58
92.091	2.81	2.67	2.68	2.59	2.65	2.57	2.66	2.58	2.65	2.56
92.1754	2.8	2.66	2.72	2.61	2.65	2.57	2.65	2.58	2.63	2.57
92.2592	2.76	2.7	2.68	2.63	2.68	2.58	2.63	2.6	2.61	2.62
92.3424	2.74	2.67	2.68	2.66	2.63	2.62	2.6	2.63	2.58	2.62
92.4251	2.76	2.69	2.66	2.63	2.63	2.59	2.62	2.6	2.59	2.62
92.5077	2.79	2.67	2.67	2.62	2.62	2.59	2.61	2.61	2.6	2.59
92.5904	2.78	2.7	2.69	2.63	2.64	2.59	2.59	2.61	2.61	2.59
92.6748	2.84	2.67	2.69	2.64	2.63	2.59	2.62	2.62	2.62	2.57
92.7598	2.81	2.7	2.73	2.63	2.67	2.6	2.62	2.61	2.65	2.6
92.8436	2.81	2.71	2.68	2.64	2.64	2.6	2.62	2.61	2.62	2.59
92.9262	2.8	2.7	2.69	2.68	2.66	2.64	2.62	2.66	2.63	2.68
93.0083	2.82	2.71	2.69	2.64	2.65	2.59	2.62	2.66	2.61	2.63
93.0903	2.77	2.69	2.74	2.64	2.65	2.61	2.61	2.64	2.61	2.62
93.173	2.82	2.69	2.69	2.63	2.63	2.61	2.6	2.61	2.65	2.62
93.2568	2.84	2.7	2.72	2.63	2.64	2.6	2.6	2.58	2.61	2.58
93.3418	2.81	2.7	2.71	2.63	2.67	2.61	2.64	2.58	2.68	2.59
93.4262	2.82	2.7	2.75	2.65	2.67	2.62	2.67	2.64	2.66	2.62
93.51	2.79	2.74	2.73	2.64	2.66	2.66	2.66	2.66	2.63	2.68
93.5921	2.81	2.73	2.73	2.66	2.65	2.69	2.66	2.64	2.64	2.67
93.6741	2.81	2.72	2.7	2.62	2.65	2.63	2.63	2.62	2.64	2.64
93.7567	2.85	2.71	2.69	2.64	2.65	2.63	2.62	2.63	2.65	2.63
93.84	2.83	2.72	2.71	2.64	2.69	2.63	2.64	2.6	2.68	2.61
93.925	2.86	2.71	2.74	2.63	2.66	2.62	2.66	2.66	2.67	2.63
94.01	2.83	2.73	2.73	2.67	2.71	2.64	2.69	2.64	2.69	2.66
94.0938	2.81	2.74	2.75	2.71	2.67	2.66	2.65	2.67	2.67	2.67
94.1764	2.84	2.73	2.76	2.73	2.67	2.66	2.68	2.67	2.7	2.68
94.2585	2.84	2.74	2.71	2.69	2.65	2.62	2.65	2.63	2.65	2.64
94.3405	2.86	2.73	2.75	2.67	2.64	2.64	2.66	2.63	2.66	2.63
94.4238	2.86	2.72	2.71	2.67	2.69	2.66	2.63	2.64	2.64	2.63
94.5088	2.88	2.73	2.77	2.69	2.7	2.63	2.69	2.64	2.68	2.64
94.5932	2.84	2.77	2.76	2.66	2.7	2.63	2.68	2.63	2.69	2.64
94.6758	2.86	2.75	2.73	2.69	2.72	2.67	2.66	2.68	2.67	2.71
94.7585	2.86	2.77	2.73	2.69	2.69	2.68	2.64	2.69	2.66	2.69
94.8405	2.83	2.76	2.77	2.67	2.73	2.63	2.71	2.64	2.69	2.67
94.9231	2.88	2.7	2.75	2.66	2.69	2.68	2.67	2.68	2.71	2.63
95.007	2.85	2.77	2.75	2.68	2.72	2.65	2.68	2.66	2.69	2.64
95.0914	2.9	2.76	2.79	2.7	2.72	2.66	2.71	2.63	2.71	2.66
95.1758	2.85	2.75	2.78	2.68	2.75	2.68	2.73	2.67	2.72	2.66
95.259	2.87	2.73	2.78	2.71	2.73	2.68	2.69	2.72	2.67	2.7
95.3422	2.86	2.8	2.74	2.72	2.71	2.7	2.68	2.68	2.68	2.7
95.4249	2.88	2.76	2.76	2.7	2.7	2.68	2.68	2.72	2.68	2.68
95.5063	2.85	2.76	2.76	2.71	2.7	2.69	2.69	2.68	2.72	2.67
95.5901	2.88	2.75	2.77	2.71	2.7	2.66	2.7	2.67	2.73	2.66
95.6746	2.88	2.78	2.78	2.7	2.73	2.68	2.69	2.65	2.73	2.69
95.759	2.85	2.77	2.79	2.72	2.76	2.7	2.72	2.7	2.73	2.71
95.8416	2.85	2.77	2.79	2.75	2.74	2.72	2.69	2.71	2.71	2.68
95.9254	2.85	2.81	2.77	2.74	2.73	2.72	2.71	2.73	2.7	2.68
96.0081	2.88	2.84	2.76	2.75	2.68	2.68	2.68	2.72	2.7	2.71
96.0907	2.86	2.8	2.8	2.68	2.71	2.68	2.7	2.67	2.72	2.69
96.1745	2.91	2.76	2.8	2.72	2.73	2.69	2.7	2.68	2.73	2.66
96.2595	2.92	2.79	2.8	2.71	2.74	2.69	2.68	2.67	2.72	2.71
96.344	2.9	2.78	2.79	2.73	2.75	2.71	2.75	2.74	2.74	2.7
96.4278	2.88	2.81	2.79	2.72	2.75	2.7	2.72	2.68	2.73	2.72
96.5092	2.87	2.79	2.76	2.75	2.71	2.72	2.7	2.74	2.68	2.7
96.5907	2.88	2.82	2.81	2.76	2.71	2.73	2.72	2.74	2.71	2.75
96.6721	2.9	2.79	2.79	2.73	2.7	2.73	2.73	2.71	2.74	2.66
96.7554	2.89	2.76	2.82	2.74	2.73	2.69	2.77	2.71	2.73	2.7
96.8404	2.95	2.8	2.8	2.73	2.77	2.72	2.73	2.73	2.75	2.7
96.926	2.91	2.83	2.82	2.77	2.77	2.71	2.77	2.75	2.76	2.7
97.0104	2.94	2.81	2.84	2.72	2.79	2.72	2.75	2.69	2.77	2.73
97.093	2.92	2.86	2.79	2.79	2.73	2.72	2.71	2.78	2.75	2.74
97.1756	2.92	2.84	2.8	2.76	2.76	2.71	2.72	2.65	2.7	2.74
97.2577	2.9	2.81	2.81	2.76	2.74	2.7	2.72	2.81	2.73	2.74
97.3403	2.91	2.77	2.81	2.73	2.75	2.68	2.73	2.71	2.74	2.72
97.4236	2.94	2.77	2.8	2.79	2.76	2.7	2.75	2.71	2.76	2.76
97.508	2.95	2.83	2.85	2.79	2.78	2.74	2.79	2.75	2.78	2.74
97.593	2.93	2.82	2.81	2.77	2.78	2.77	2.72	2.76	2.77	2.77
97.6756	2.92	2.87	2.83	2.79	2.77	2.73	2.8	2.79	2.77	2.74
97.7582	2.93	2.83	2.8	2.78	2.75	2.73	2.71	2.77	2.72	2.78
97.8415	2.9	2.85	2.83	2.79	2.79	2.69	2.76	2.76	2.78	2.74
97.9241	2.97	2.84	2.84	2.78	2.74	2.74	2.75	2.74	2.75	2.75
98.0079	2.94	2.79	2.89	2.75	2.79	2.7	2.77	2.72	2.76	2.73
98.0929	2.96	2.81	2.87	2.76	2.8	2.74	2.76	2.73	2.78	2.75
98.1773	2.94	2.84	2.85	2.76	2.81	2.76	2.77	2.76	2.76	2.78
98.26	2.94	2.92	2.87	2.81	2.77	2.76	2.81	2.79	2.78	2.74
98.3426	2.95	2.86	2.81	2.8	2.76	2.76	2.75	2.75	2.74	2.75
98.4247	2.96	2.86	2.84	2.81	2.76	2.74	2.76	2.77	2.75	2.72
98.5067	2.97	2.8	2.86	2.78	2.77	2.77	2.76	2.74	2.78	2.78
98.5905	2.97	2.85	2.84	2.79	2.82	2.76	2.8	2.75	2.78	2.76
98.6755	2.98	2.8	2.86	2.79	2.8	2.77	2.8	2.75	2.8	2.79
98.76	2.98	2.87	2.87	2.8	2.82	2.75	2.81	2.77	2.81	2.81
98.8438	2.95	2.93	2.85	2.85	2.79	2.82	2.79	2.83	2.8	2.81
98.9258	2.96	2.85	2.86	2.8	2.8	2.78	2.79	2.76	2.79	2.8
99.0079	2.94	2.93	2.84	2.78	2.78	2.76	2.77	2.81	2.8	2.77
99.0905	2.95	2.78	2.85	2.78	2.78	2.78	2.77	2.75	2.75	2.75
99.1743	2.97	2.87	2.89	2.79	2.8	2.78	2.81	2.82	2.8	2.76
99.2587	2.99	2.86	2.93	2.78	2.82	2.74	2.82	2.73	2.83	2.78
99.3426	2.95	2.89	2.86	2.84	2.81	2.77	2.81	2.84	2.82	2.78
99.4258	2.98	2.9	2.86	2.87	2.8	2.81	2.79	2.82	2.79	2.81
99.5084	2.96	2.9	2.85	2.82	2.78	2.79	2.79	2.83	2.8	2.79
99.5905	2.97	2.9	2.89	2.8	2.83	2.77	2.8	2.78	2.81	2.78
99.6731	3	2.85	2.87	2.82	2.81	2.77	2.78	2.79	2.79	2.76
99.7575	3.01	2.86	2.9	2.8	2.82	2.78	2.8	2.79	2.83	2.79
99.8425	3	2.85	2.9	2.84	2.84	2.78	2.83	2.77	2.84	2.79
99.9269	2.95	2.89	2.91	2.81	2.83	2.78	2.8	2.8	2.81	2.79
100.01	2.98	2.93	2.9	2.86	2.82	2.82	2.81	2.8	2.83	2.86
100.093	2.98	2.94	2.86	2.83	2.82	2.83	2.8	2.83	2.79	2.85
100.174	2.98	2.88	2.88	2.81	2.83	2.8	2.82	2.78	2.8	2.79
100.256	2.95	2.88	2.86	2.82	2.83	2.8	2.82	2.81	2.85	2.79
100.34	3.06	2.89	2.89	2.84	2.85	2.8	2.77	2.8	2.82	2.8
100.425	3.01	2.9	2.9	2.83	2.88	2.83	2.85	2.83	2.89	2.81
100.509	3.04	2.91	2.93	2.86	2.87	2.83	2.81	2.8	2.83	2.82
100.593	3.02	2.95	2.92	2.86	2.85	2.85	2.82	2.84	2.85	2.83
100.676	3.01	2.94	2.89	2.86	2.84	2.85	2.82	2.84	2.82	2.83
100.757	3.03	2.95	2.91	2.85	2.85	2.82	2.84	2.83	2.82	2.82
100.839	3.01	2.91	2.88	2.8	2.86	2.77	2.84	2.79	2.82	2.81
100.923	3.06	2.87	2.92	2.85	2.85	2.79	2.84	2.82	2.85	2.81
101.008	3.02	2.9	2.94	2.85	2.87	2.81	2.85	2.83	2.87	2.83
101.093	3.05	2.92	2.95	2.87	2.88	2.81	2.87	2.83	2.86	2.79
101.177	2.97	2.92	2.92	2.89	2.85	2.84	2.87	2.85	2.87	2.81
101.259	3.04	2.95	2.9	2.86	2.84	2.86	2.83	2.86	2.83	2.86
101.342	3.02	2.97	2.9	2.88	2.85	2.87	2.86	2.86	2.86	2.84
101.424	3.02	2.92	2.9	2.85	2.85	2.82	2.8	2.83	2.85	2.82
101.507	3.06	2.91	2.95	2.83	2.89	2.82	2.85	2.79	2.89	2.82
101.592	3.05	2.95	2.91	2.86	2.88	2.82	2.84	2.83	2.86	2.81
101.677	3.05	2.95	2.94	2.88	2.9	2.86	2.9	2.86	2.87	2.85
101.76	2.99	3	2.92	2.91	2.89	2.87	2.87	2.86	2.89	2.85
101.842	3.03	2.97	2.91	2.89	2.85	2.85	2.83	2.86	2.85	2.85
101.924	3.02	2.94	2.89	2.9	2.86	2.86	2.84	2.87	2.84	2.84
102.007	3.03	2.96	2.93	2.87	2.87	2.83	2.85	2.84	2.89	2.84
102.09	3.05	2.92	2.95	2.88	2.86	2.81	2.85	2.86	2.89	2.81
102.175	3.05	2.92	2.98	2.87	2.92	2.84	2.88	2.87	2.87	2.84
102.26	3.07	2.93	2.96	2.86	2.89	2.85	2.87	2.84	2.9	2.85
102.344	3.03	2.99	2.98	2.91	2.89	2.88	2.89	2.91	2.86	2.88
102.426	3.08	2.99	2.95	2.91	2.88	2.87	2.85	2.88	2.88	2.88
102.508	3.03	2.97	2.94	2.94	2.84	2.87	2.87	2.88	2.85	2.87
102.589	3.05	2.95	2.96	2.88	2.89	2.86	2.87	2.88	2.88	2.89
102.673	3.07	2.96	2.97	2.9	2.88	2.87	2.85	2.88	2.86	2.86
102.757	3.11	2.93	2.98	2.87	2.94	2.84	2.88	2.84	2.87	2.88
102.842	3.08	3	2.97	2.91	2.91	2.88	2.9	2.88	2.91	2.86
102.926	3.08	2.98	2.98	2.96	2.94	2.87	2.91	2.89	2.88	2.9
103.009	3.09	3.01	2.99	2.95	2.92	2.89	2.88	2.9	2.93	2.91
103.091	3.04	2.98	2.96	2.92	2.91	2.88	2.91	2.85	2.89	2.86
103.173	3.1	2.94	2.96	2.9	2.89	2.88	2.85	2.89	2.87	2.87
103.257	3.09	2.98	2.98	2.92	2.89	2.87	2.88	2.87	2.88	2.87
103.342	3.12	2.95	2.98	2.89	2.91	2.88	2.88	2.87	2.91	2.87
103.426	3.06	3	3.03	2.94	2.96	2.91	2.92	2.91	2.92	2.88
103.51	3.1	2.99	2.98	2.94	2.9	2.91	2.91	2.91	2.89	2.92
103.593	3.08	3.04	2.99	2.97	2.91	2.92	2.91	2.95	2.9	2.91
103.675	3.08	2.98	3	2.94	2.93	2.88	2.9	2.88	2.9	2.91
103.756	3.08	3.01	2.98	2.94	2.92	2.9	2.87	2.9	2.88	2.89
103.839	3.11	2.98	2.98	2.92	2.92	2.9	2.9	2.89	2.9	2.91
103.925	3.15	2.97	3.01	2.92	2.94	2.91	2.9	2.9	2.93	2.89
104.01	3.07	2.96	3.01	2.91	2.94	2.9	2.92	2.89	2.92	2.93
104.094	3.1	3.01	3.02	2.94	2.97	2.91	2.92	2.93	2.92	2.93
104.176	3.05	3.02	2.98	2.97	2.93	2.96	2.9	2.94	2.94	2.94
104.259	3.12	3.01	3.01	2.95	2.93	2.94	2.92	2.91	2.94	2.92
104.34	3.09	2.99	2.99	2.94	2.97	2.89	2.92	2.9	2.91	2.91
104.423	3.12	3.02	3	2.94	2.93	2.93	2.92	2.9	2.9	2.93
104.508	3.15	3.01	2.97	2.93	2.96	2.9	2.95	2.93	2.93	2.93
104.594	3.13	3.04	3.04	2.96	2.98	2.92	2.94	2.93	2.96	2.95
104.677	3.11	3.04	2.97	2.95	2.97	2.91	2.94	2.95	2.95	2.93
104.76	3.1	3.05	3.03	2.98	2.92	2.99	2.92	2.98	2.91	2.95
104.842	3.15	3.03	2.99	2.96	2.94	2.92	2.91	2.96	2.93	2.93
104.924	3.12	2.99	3	2.94	2.95	2.93	2.96	2.96	2.92	2.91
105.006	3.14	3.01	2.98	2.91	2.94	2.91	2.93	2.9	2.95	2.94
105.091	3.13	3.04	2.98	2.96	2.96	2.93	2.95	2.93	2.91	2.96
105.176	3.16	3.03	3.05	2.96	2.98	2.92	3	2.92	2.97	2.95
105.259	3.13	3.05	2.98	2.95	2.98	2.93	2.97	2.94	2.93	2.91
105.342	3.12	3.04	3	2.99	2.94	2.97	2.96	2.97	2.96	2.96
105.425	3.14	3.06	2.99	3.01	2.97	2.96	2.95	2.94	2.95	2.96
105.508	3.11	3.04	3.02	2.96	2.94	2.99	2.96	2.95	2.94	2.96
105.591	3.12	3.04	3.02	2.98	2.97	2.93	2.96	2.91	2.94	2.91
105.675	3.14	3.07	3.06	3.01	2.94	2.94	2.95	2.96	2.95	2.94
105.76	3.18	3.07	3.03	2.97	2.95	2.93	2.98	2.95	2.96	2.93
105.844	3.14	3.09	3.03	3.02	2.98	2.95	2.98	2.94	2.96	2.96
105.926	3.17	3.08	3	2.99	2.99	2.96	2.97	2.97	2.97	2.99
106.009	3.13	3.12	2.99	2.99	3	2.96	2.96	2.96	2.94	2.96
106.091	3.16	3.06	3.01	2.98	2.98	2.97	2.96	2.97	2.96	2.96
106.174	3.14	3.05	3.01	2.97	3.01	2.94	3	2.94	2.98	2.94
106.258	3.15	3.03	3.05	2.96	2.97	2.95	3.01	2.99	2.99	2.96
106.343	3.15	3.08	3.03	2.97	3	2.93	3	2.94	3	2.95
106.426	3.13	3.05	3.06	3.02	3	2.97	3	3.03	2.99	2.98
106.509	3.15	3.09	3.01	3.03	3.01	3	2.99	2.99	2.96	2.97
106.592	3.13	3.1	3.06	3.04	3	2.96	2.98	2.96	2.95	3.01
106.674	3.22	3.06	3.07	3	2.99	2.98	3	2.99	2.96	2.94
106.757	3.15	3.06	3.08	2.99	3.02	2.96	2.98	2.95	2.98	2.97
106.841	3.21	3.04	3.06	3	2.99	2.97	3	2.98	2.98	2.98
106.926	3.2	3.09	3.09	2.98	3.03	2.99	3.01	3.01	3.01	2.98
107.01	3.22	3.08	3.09	3	3	2.99	2.99	3.04	2.99	2.96
107.093	3.17	3.11	3.06	3.03	3.04	3.02	3.01	2.99	2.99	3
107.175	3.13	3.13	3.07	3.02	2.99	3.02	2.99	3.05	3.01	3.01
107.257	3.2	3.12	3.04	3.02	3	3.01	2.99	3	2.97	2.99
107.34	3.13	3.08	3.08	2.99	3	2.97	2.98	2.96	3.02	3
107.422	3.24	3.1	3.05	3.03	3.04	2.95	2.99	2.98	2.99	2.98
107.507	3.18	3.13	3.1	3.01	3.06	2.98	3	2.99	2.99	3.02
107.592	3.25	3.1	3.07	3.03	3.03	2.99	3.03	2.99	3	3
107.675	3.14	3.13	3.06	3.04	3.04	2.99	2.99	3	3.01	3.01
107.759	3.2	3.08	3.03	3.05	2.98	3.02	3.01	3.01	3.03	3.03
107.841	3.2	3.14	3.05	3.03	3.01	3.01	3	3	3	3.04
107.924	3.19	3.11	3.09	3.06	3.01	3.05	3.01	3.01	3.03	3.03
108.008	3.23	3.11	3.09	3.04	3.05	3	3.03	2.99	3.04	2.99
108.092	3.17	3.1	3.11	3	3.06	3.02	3.02	2.98	3.06	3.03
108.176	3.21	3.14	3.09	3.04	3.08	3.02	3.03	3.02	3.03	3.01
108.26	3.14	3.18	3.09	3.04	3.04	3.04	3	3.04	3.02	3.05
108.343	3.22	3.16	3.08	3.06	3.05	3.05	3.04	3.01	3.02	3.02
108.425	3.19	3.19	3.08	3.03	3.02	3.03	2.99	3.03	3.02	3.02
108.507	3.21	3.16	3.09	3.04	3.04	3.04	3.02	3.02	3.02	3.02
108.59	3.2	3.14	3.09	3.05	3.04	3.03	3.02	3	3.04	2.99
108.674	3.22	3.12	3.11	3.05	3.07	3.04	3.07	3	3.05	3.03
108.759	3.24	3.14	3.11	3.07	3.07	3.04	3.03	3.03	3.04	3.04
108.843	3.21	3.16	3.12	3.08	3.07	3.07	3.03	3.08	3.04	3.08
108.926	3.24	3.19	3.1	3.08	3.08	3.07	3.03	3.06	3.01	3.04
109.008	3.21	3.18	3.11	3.06	3.04	3.05	3.01	3.04	3.03	3.06
109.09	3.24	3.11	3.06	3.06	3.06	3.04	3.01	3.04	3.01	3.04
109.174	3.24	3.16	3.11	3.07	3.07	3.01	3.03	3.02	3.04	3.04
109.259	3.27	3.12	3.1	3.08	3.08	3.05	3.11	3.02	3.06	3.05
109.343	3.25	3.17	3.13	3.1	3.09	3.02	3.06	3.05	3.06	3.04
109.427	3.24	3.17	3.13	3.11	3.08	3.06	3.04	3.06	3.06	3.08
109.509	3.23	3.21	3.09	3.11	3.06	3.08	3.05	3.1	3.05	3.06
109.591	3.19	3.16	3.12	3.07	3.02	3.04	3.04	3.06	3.04	3.07
109.672	3.26	3.16	3.09	3.09	3.05	3.07	3.04	3.06	3.06	3.03
109.756	3.25	3.17	3.14	3.08	3.08	3.01	3.08	3.03	3.04	3.05
109.841	3.28	3.16	3.1	3.07	3.1	3.06	3.08	3.04	3.06	3.05
109.926	3.23	3.17	3.16	3.09	3.11	3.04	3.08	3.05	3.1	3.05
110.009	3.24	3.18	3.15	3.11	3.08	3.11	3.07	3.1	3.07	3.09
110.093	3.22	3.22	3.11	3.15	3.09	3.11	3.07	3.12	3.08	3.11
110.175	3.26	3.18	3.12	3.1	3.09	3.08	3.06	3.06	3.08	3.06
110.257	3.22	3.16	3.12	3.08	3.07	3.09	3.07	3.06	3.06	3.06
110.341	3.29	3.12	3.12	3.08	3.06	3.06	3.06	3.06	3.06	3.03
110.425	3.3	3.19	3.13	3.13	3.09	3.1	3.07	3.09	3.08	3.08
110.509	3.27	3.16	3.19	3.12	3.1	3.09	3.1	3.08	3.11	3.08
110.593	3.25	3.21	3.15	3.13	3.12	3.09	3.07	3.09	3.12	3.11
110.676	3.24	3.21	3.14	3.11	3.09	3.11	3.05	3.11	3.07	3.11
110.758	3.28	3.23	3.1	3.14	3.08	3.12	3.06	3.09	3.09	3.1
110.84	3.23	3.23	3.15	3.1	3.1	3.08	3.09	3.09	3.07	3.05
110.923	3.31	3.21	3.13	3.1	3.12	3.06	3.08	3.09	3.12	3.08
111.008	3.26	3.18	3.16	3.13	3.14	3.09	3.08	3.07	3.1	3.09
111.093	3.28	3.19	3.17	3.11	3.17	3.08	3.12	3.12	3.15	3.08
111.176	3.24	3.19	3.17	3.16	3.18	3.1	3.09	3.12	3.11	3.08
111.26	3.26	3.23	3.14	3.11	3.12	3.11	3.09	3.14	3.09	3.12
111.342	3.27	3.24	3.15	3.19	3.11	3.13	3.1	3.12	3.1	3.15
111.424	3.29	3.23	3.17	3.12	3.13	3.11	3.12	3.11	3.09	3.11
111.506	3.3	3.22	3.18	3.12	3.12	3.1	3.11	3.09	3.09	3.09
111.591	3.26	3.25	3.19	3.15	3.13	3.09	3.13	3.11	3.07	3.11
111.676	3.33	3.24	3.17	3.13	3.15	3.1	3.16	3.1	3.15	3.1
111.76	3.25	3.25	3.19	3.16	3.15	3.14	3.13	3.12	3.09	3.1
111.842	3.27	3.28	3.15	3.16	3.13	3.15	3.12	3.16	3.13	3.13
111.925	3.27	3.25	3.16	3.16	3.11	3.14	3.09	3.12	3.08	3.15
112.007	3.27	3.21	3.18	3.12	3.14	3.11	3.08	3.18	3.13	3.14
112.09	3.29	3.21	3.17	3.11	3.17	3.11	3.11	3.07	3.17	3.1
112.173	3.3	3.19	3.18	3.14	3.17	3.1	3.11	3.12	3.12	3.1
112.259	3.33	3.21	3.19	3.14	3.18	3.13	3.12	3.11	3.14	3.14
112.343	3.26	3.26	3.22	3.15	3.18	3.13	3.14	3.15	3.15	3.11
112.427	3.3	3.27	3.18	3.18	3.13	3.17	3.13	3.15	3.14	3.15
112.508	3.28	3.32	3.19	3.22	3.14	3.18	3.12	3.14	3.1	3.14
112.59	3.29	3.24	3.14	3.16	3.12	3.15	3.1	3.11	3.13	3.14
112.673	3.3	3.24	3.2	3.18	3.13	3.16	3.13	3.12	3.13	3.11
112.756	3.34	3.2	3.16	3.12	3.15	3.1	3.13	3.11	3.15	3.12
112.842	3.3	3.28	3.22	3.17	3.17	3.13	3.11	3.13	3.16	3.13
112.927	3.32	3.28	3.2	3.17	3.17	3.15	3.12	3.18	3.17	3.15
113.01	3.29	3.28	3.22	3.19	3.15	3.18	3.13	3.15	3.13	3.15
113.092	3.29	3.28	3.22	3.2	3.17	3.14	3.15	3.18	3.19	3.15
113.173	3.32	3.24	3.18	3.2	3.16	3.15	3.11	3.17	3.14	3.16
113.256	3.33	3.27	3.2	3.2	3.14	3.14	3.13	3.17	3.14	3.11
113.341	3.36	3.27	3.21	3.16	3.16	3.16	3.17	3.13	3.15	3.12
113.425	3.32	3.26	3.26	3.2	3.2	3.17	3.19	3.17	3.15	3.12
113.51	3.31	3.29	3.24	3.2	3.19	3.19	3.18	3.22	3.2	3.17
113.594	3.34	3.34	3.25	3.24	3.17	3.2	3.16	3.2	3.17	3.19
113.676	3.31	3.29	3.22	3.21	3.18	3.17	3.15	3.17	3.15	3.18
113.758	3.29	3.27	3.27	3.21	3.19	3.15	3.14	3.17	3.11	3.17
113.84	3.34	3.31	3.22	3.18	3.16	3.15	3.17	3.18	3.15	3.18
113.924	3.34	3.27	3.23	3.19	3.19	3.18	3.17	3.18	3.16	3.18
114.009	3.35	3.28	3.25	3.21	3.2	3.15	3.15	3.19	3.18	3.16
114.093	3.34	3.31	3.25	3.2	3.23	3.19	3.21	3.17	3.22	3.18
114.176	3.32	3.33	3.21	3.24	3.18	3.2	3.17	3.22	3.17	3.22
114.259	3.34	3.33	3.21	3.21	3.19	3.19	3.15	3.18	3.16	3.21
114.341	3.33	3.31	3.21	3.22	3.19	3.19	3.17	3.18	3.15	3.18
114.424	3.37	3.32	3.19	3.23	3.18	3.2	3.17	3.19	3.14	3.19
114.507	3.35	3.3	3.25	3.2	3.18	3.16	3.15	3.16	3.15	3.15
114.592	3.39	3.34	3.28	3.24	3.22	3.2	3.18	3.22	3.24	3.17
114.676	3.33	3.31	3.25	3.2	3.23	3.18	3.19	3.2	3.17	3.18
114.759	3.33	3.35	3.28	3.26	3.22	3.25	3.17	3.22	3.2	3.21
114.842	3.33	3.34	3.27	3.23	3.22	3.24	3.2	3.2	3.2	3.19
114.924	3.35	3.35	3.21	3.24	3.19	3.2	3.21	3.2	3.17	3.18
115.006	3.36	3.3	3.23	3.23	3.21	3.18	3.2	3.19	3.18	3.18
115.09	3.39	3.3	3.26	3.23	3.17	3.21	3.2	3.19	3.15	3.17
115.175	3.36	3.28	3.28	3.21	3.23	3.18	3.22	3.19	3.2	3.23
115.259	3.38	3.31	3.26	3.25	3.22	3.19	3.22	3.23	3.22	3.21
115.343	3.36	3.37	3.26	3.26	3.21	3.23	3.24	3.25	3.24	3.25
115.425	3.37	3.38	3.26	3.26	3.21	3.23	3.21	3.24	3.22	3.23
115.508	3.36	3.34	3.24	3.27	3.24	3.21	3.21	3.24	3.21	3.23
115.59	3.35	3.32	3.27	3.24	3.21	3.19	3.21	3.22	3.2	3.19
115.674	3.4	3.32	3.24	3.25	3.24	3.21	3.23	3.22	3.24	3.23
115.759	3.41	3.32	3.28	3.26	3.23	3.19	3.21	3.21	3.23	3.21
115.844	3.4	3.35	3.29	3.25	3.27	3.24	3.24	3.23	3.25	3.22
115.927	3.38	3.37	3.29	3.26	3.26	3.26	3.21	3.24	3.22	3.21
116.01	3.38	3.39	3.29	3.29	3.23	3.25	3.21	3.24	3.19	3.25
116.092	3.36	3.36	3.28	3.27	3.27	3.25	3.22	3.21	3.2	3.23
116.174	3.39	3.35	3.29	3.25	3.2	3.22	3.22	3.23	3.2	3.19
116.257	3.4	3.35	3.27	3.25	3.26	3.23	3.23	3.23	3.21	3.22
116.342	3.41	3.37	3.28	3.27	3.23	3.21	3.23	3.24	3.25	3.18
116.426	3.39	3.38	3.31	3.25	3.28	3.22	3.27	3.23	3.25	3.23
116.509	3.4	3.38	3.31	3.3	3.24	3.24	3.25	3.24	3.25	3.24
116.592	3.41	3.41	3.32	3.31	3.28	3.28	3.24	3.26	3.2	3.29
116.674	3.37	3.37	3.29	3.29	3.22	3.29	3.21	3.27	3.21	3.25
116.756	3.4	3.4	3.31	3.28	3.25	3.25	3.24	3.27	3.23	3.25
116.84	3.41	3.39	3.27	3.27	3.24	3.27	3.23	3.22	3.24	3.25
116.924	3.39	3.37	3.33	3.25	3.28	3.23	3.26	3.24	3.25	3.24
117.009	3.4	3.4	3.29	3.29	3.28	3.26	3.24	3.24	3.29	3.26
117.093	3.41	3.4	3.33	3.3	3.28	3.23	3.28	3.23	3.26	3.27
117.176	3.41	3.42	3.3	3.31	3.28	3.31	3.23	3.3	3.25	3.31
117.259	3.4	3.36	3.32	3.32	3.24	3.25	3.24	3.26	3.23	3.26
117.341	3.44	3.4	3.29	3.28	3.28	3.27	3.2	3.25	3.21	3.29
117.425	3.42	3.35	3.29	3.28	3.24	3.23	3.26	3.24	3.25	3.22
117.509	3.44	3.4	3.33	3.29	3.27	3.28	3.24	3.3	3.25	3.25
117.593	3.4	3.41	3.32	3.32	3.29	3.31	3.25	3.3	3.26	3.28
117.675	3.42	3.43	3.31	3.34	3.28	3.3	3.3	3.32	3.26	3.3
117.758	3.37	3.43	3.32	3.36	3.25	3.3	3.25	3.31	3.24	3.31
117.841	3.44	3.4	3.3	3.34	3.23	3.28	3.27	3.3	3.25	3.26
117.923	3.43	3.4	3.32	3.3	3.25	3.29	3.24	3.29	3.26	3.26
118.007	3.43	3.35	3.34	3.29	3.3	3.25	3.28	3.26	3.26	3.26
118.093	3.46	3.47	3.34	3.3	3.3	3.32	3.26	3.33	3.26	3.28
118.178	3.44	3.39	3.37	3.3	3.3	3.28	3.3	3.29	3.29	3.29
118.261	3.43	3.48	3.36	3.37	3.32	3.35	3.28	3.33	3.29	3.32
118.342	3.39	3.43	3.32	3.36	3.3	3.28	3.25	3.29	3.29	3.27
118.424	3.44	3.44	3.33	3.35	3.26	3.32	3.26	3.35	3.25	3.31
118.507	3.42	3.45	3.34	3.34	3.29	3.28	3.28	3.3	3.32	3.28
118.59	3.47	3.41	3.32	3.3	3.31	3.27	3.29	3.29	3.29	3.28
118.674	3.45	3.46	3.35	3.33	3.31	3.3	3.28	3.29	3.33	3.3
118.759	3.46	3.4	3.35	3.31	3.29	3.27	3.27	3.27	3.29	3.28
118.843	3.47	3.42	3.39	3.4	3.34	3.35	3.3	3.32	3.31	3.37
118.926	3.44	3.4	3.33	3.33	3.3	3.32	3.3	3.31	3.31	3.3
119.009	3.47	3.41	3.34	3.41	3.3	3.37	3.31	3.34	3.28	3.37
119.091	3.44	3.41	3.34	3.33	3.3	3.3	3.28	3.28	3.3	3.27
119.174	3.47	3.5	3.33	3.4	3.33	3.36	3.28	3.34	3.27	3.38
119.257	3.45	3.48	3.36	3.38	3.32	3.35	3.3	3.34	3.3	3.33
119.342	3.49	3.42	3.37	3.49	3.34	3.45	3.31	3.44	3.31	3.45
119.427	3.47	3.42	3.4	3.49	3.33	3.53	3.31	3.52	3.34	3.5
119.509	3.47	3.45	3.35	3.49	3.33	3.46	3.36	3.48	3.32	3.48
119.591	3.48	3.44	3.38	3.37	3.33	3.32	3.29	3.29	3.32	3.31
119.673	3.47	3.44	3.35	3.47	3.32	3.42	3.31	3.29	3.3	3.43
119.757	3.46	3.43	3.4	3.46	3.34	3.35	3.31	3.34	3.33	3.49
119.84	3.46	3.43	3.39	3.44	3.33	3.39	3.32	3.38	3.33	3.38
119.926	3.49	3.47	3.4	3.39	3.38	3.43	3.34	3.285	3.37	3.45

## Sheet: Figure 3J
0.4168	3694.3	180.08
0.6583	3711.88	179.76
0.7642	3745.18	176.2
1.011	3766.63	180.84
1.329	3773.53	200.8
1.695	3777.18	201.24
2.748	3782.98	194.96
3.333	3789.68	200.4
4.241	3792.68	199.14
5.554	3828.03	208.9
7.124	3884.74	213.8
10.6	3898.14	195.58
11.85	3794.3	201.2
18.71	3628.36	202.2
24.1	3532.98	229.6
28.68	3240.23	206.2
41.71	3146.6	189.58
56.42	3034.41	219.8
65.45	2931.88	252.2
99.12	2522.1	270

## Sheet: Figure 3M
Coseal					Fibrin blue					Histoacryl					OSSA
10.3	12.4	11.8	9.1	9.8	11.6	10.2	10.8	10.1	10.6	23.6	26.8	21.6	22.4	25.1	35.6	34.1	33.9	36.4	35.7

## Sheet: Figure 3N
Coseal					Fibrin blue					Histoacryl					OSSA
22.1	24.6	20.4	22.6	23.7	25.6	24.1	24.6	26.1	25.9	39.6	46.1	43.3	44.1	40.6	120.3	116.4	122.6	125.7	123.7

## Sheet: Figure 4E
0	0	0	0
1	11.2	15	21.1
2	13.8	16.8	24.2
3	15.6	18.8	26.5
4	18.2	20.1	28.8
5	22.6	21.4	31.3
6	23.3	21.5	31.4
7	23.5	22.6	32.5
8	23.5	23.4	32.7
9	23.7	23.8	33.1
10	23.9	24.2	33.3

## Sheet: Figure 4F
3996.32	0.90096	3996.32	0.70571
3994.4	0.90096	3994.4	0.70571
3992.47	0.90096	3992.47	0.70571
3990.54	0.90096	3990.54	0.70571
3988.61	0.90096	3988.61	0.70571
3986.68	0.90089	3986.68	0.70572
3984.75	0.90086	3984.75	0.70573
3982.82	0.90089	3982.82	0.70576
3980.89	0.90095	3980.89	0.70579
3978.97	0.901	3978.97	0.70582
3977.04	0.901	3977.04	0.70586
3975.11	0.90092	3975.11	0.70588
3973.18	0.90084	3973.18	0.70588
3971.25	0.90076	3971.25	0.7059
3969.32	0.90068	3969.32	0.7059
3967.39	0.9006	3967.39	0.70588
3965.46	0.90052	3965.46	0.70585
3963.54	0.90043	3963.54	0.70584
3961.61	0.90034	3961.61	0.70584
3959.68	0.90024	3959.68	0.70587
3957.75	0.90018	3957.75	0.70593
3955.82	0.90011	3955.82	0.706
3953.89	0.9	3953.89	0.70602
3951.96	0.89988	3951.96	0.70603
3950.03	0.89974	3950.03	0.70604
3948.11	0.89956	3948.11	0.70599
3946.18	0.89939	3946.18	0.70594
3944.25	0.89926	3944.25	0.70592
3942.32	0.89912	3942.32	0.70596
3940.39	0.89903	3940.39	0.70601
3938.46	0.89896	3938.46	0.706
3936.53	0.8989	3936.53	0.70598
3934.61	0.8988	3934.61	0.70597
3932.68	0.89864	3932.68	0.70593
3930.75	0.89843	3930.75	0.70587
3928.82	0.8982	3928.82	0.70585
3926.89	0.89797	3926.89	0.70589
3924.96	0.89774	3924.96	0.70593
3923.03	0.89756	3923.03	0.70585
3921.1	0.89742	3921.1	0.70575
3919.18	0.89731	3919.18	0.7057
3917.25	0.89722	3917.25	0.70567
3915.32	0.89712	3915.32	0.70565
3913.39	0.89701	3913.39	0.70573
3911.46	0.89686	3911.46	0.70583
3909.53	0.89664	3909.53	0.70583
3907.6	0.89638	3907.6	0.70572
3905.67	0.89609	3905.67	0.70554
3903.75	0.89581	3903.75	0.70539
3901.82	0.89563	3901.82	0.70539
3899.89	0.89554	3899.89	0.70552
3897.96	0.8955	3897.96	0.70561
3896.03	0.89546	3896.03	0.70565
3894.1	0.89542	3894.1	0.70568
3892.17	0.89534	3892.17	0.70565
3890.24	0.89519	3890.24	0.70552
3888.32	0.89498	3888.32	0.70544
3886.39	0.89476	3886.39	0.70539
3884.46	0.89454	3884.46	0.70536
3882.53	0.89438	3882.53	0.7053
3880.6	0.89426	3880.6	0.7053
3878.67	0.89417	3878.67	0.7054
3876.74	0.89406	3876.74	0.70537
3874.81	0.89394	3874.81	0.70527
3872.89	0.89377	3872.89	0.70525
3870.96	0.89357	3870.96	0.70516
3869.03	0.89338	3869.03	0.70501
3867.1	0.89326	3867.1	0.70493
3865.17	0.89316	3865.17	0.70501
3863.24	0.89306	3863.24	0.70529
3861.31	0.8929	3861.31	0.70543
3859.38	0.89264	3859.38	0.70515
3857.46	0.89233	3857.46	0.70476
3855.53	0.89201	3855.53	0.70449
3853.6	0.89172	3853.6	0.70433
3851.67	0.89154	3851.67	0.70431
3849.74	0.89146	3849.74	0.7045
3847.81	0.89138	3847.81	0.70491
3845.88	0.89126	3845.88	0.70512
3843.95	0.8911	3843.95	0.70481
3842.03	0.89094	3842.03	0.70442
3840.1	0.89081	3840.1	0.70429
3838.17	0.89068	3838.17	0.70431
3836.24	0.89054	3836.24	0.70433
3834.31	0.89038	3834.31	0.70433
3832.38	0.89016	3832.38	0.70436
3830.45	0.88991	3830.45	0.70442
3828.53	0.88967	3828.53	0.70432
3826.6	0.88946	3826.6	0.70412
3824.67	0.8893	3824.67	0.70407
3822.74	0.88914	3822.74	0.70401
3820.81	0.88898	3820.81	0.70383
3818.88	0.88885	3818.88	0.70372
3816.95	0.88873	3816.95	0.7038
3815.02	0.88864	3815.02	0.70398
3813.1	0.88853	3813.1	0.70395
3811.17	0.88838	3811.17	0.70391
3809.24	0.88824	3809.24	0.70401
3807.31	0.88808	3807.31	0.70394
3805.38	0.88794	3805.38	0.70373
3803.45	0.8878	3803.45	0.70365
3801.52	0.88765	3801.52	0.70368
3799.59	0.88751	3799.59	0.70366
3797.67	0.88738	3797.67	0.70358
3795.74	0.88724	3795.74	0.70359
3793.81	0.88712	3793.81	0.70365
3791.88	0.88702	3791.88	0.70358
3789.95	0.88693	3789.95	0.70352
3788.02	0.88682	3788.02	0.70353
3786.09	0.88669	3786.09	0.70347
3784.16	0.88656	3784.16	0.70335
3782.24	0.88645	3782.24	0.70327
3780.31	0.88637	3780.31	0.70328
3778.38	0.88631	3778.38	0.70336
3776.45	0.88625	3776.45	0.70338
3774.52	0.88621	3774.52	0.70338
3772.59	0.8862	3772.59	0.7034
3770.66	0.88622	3770.66	0.70338
3768.73	0.88631	3768.73	0.70341
3766.81	0.88645	3766.81	0.70349
3764.88	0.8866	3764.88	0.70357
3762.95	0.88672	3762.95	0.70367
3761.02	0.88679	3761.02	0.70384
3759.09	0.8868	3759.09	0.70397
3757.16	0.88679	3757.16	0.70389
3755.23	0.88679	3755.23	0.70381
3753.3	0.88684	3753.3	0.70399
3751.38	0.8869	3751.38	0.70409
3749.45	0.88703	3749.45	0.7039
3747.52	0.88721	3747.52	0.70384
3745.59	0.8874	3745.59	0.7041
3743.66	0.88753	3743.66	0.70438
3741.73	0.88754	3741.73	0.70427
3739.8	0.88747	3739.8	0.70404
3737.87	0.88733	3737.87	0.70392
3735.95	0.8872	3735.95	0.70369
3734.02	0.88716	3734.02	0.70338
3732.09	0.88722	3732.09	0.70319
3730.16	0.88738	3730.16	0.70324
3728.23	0.88754	3728.23	0.70333
3726.3	0.88769	3726.3	0.70331
3724.37	0.88781	3724.37	0.70322
3722.45	0.8879	3722.45	0.70333
3720.52	0.88796	3720.52	0.70382
3718.59	0.88796	3718.59	0.70432
3716.66	0.88798	3716.66	0.70456
3714.73	0.888	3714.73	0.70458
3712.8	0.88805	3712.8	0.70443
3710.87	0.88811	3710.87	0.70413
3708.94	0.88817	3708.94	0.70364
3707.02	0.88823	3707.02	0.70322
3705.09	0.8883	3705.09	0.70314
3703.16	0.88841	3703.16	0.70322
3701.23	0.88858	3701.23	0.70359
3699.3	0.88878	3699.3	0.70413
3697.37	0.889	3697.37	0.70479
3695.44	0.88922	3695.44	0.70527
3693.51	0.8895	3693.51	0.70544
3691.59	0.88987	3691.59	0.70544
3689.66	0.89034	3689.66	0.70545
3687.73	0.89086	3687.73	0.70552
3685.8	0.89132	3685.8	0.70573
3683.87	0.8917	3683.87	0.70588
3681.94	0.89197	3681.94	0.70576
3680.01	0.89224	3680.01	0.70541
3678.08	0.89254	3678.08	0.70516
3676.16	0.89286	3676.16	0.70493
3674.23	0.89323	3674.23	0.70473
3672.3	0.89365	3672.3	0.70472
3670.37	0.8941	3670.37	0.70493
3668.44	0.89453	3668.44	0.70513
3666.51	0.89496	3666.51	0.70519
3664.58	0.89539	3664.58	0.70524
3662.65	0.89582	3662.65	0.70525
3660.73	0.89623	3660.73	0.70512
3658.8	0.89659	3658.8	0.70505
3656.87	0.89692	3656.87	0.7051
3654.94	0.89724	3654.94	0.70502
3653.01	0.89765	3653.01	0.70488
3651.08	0.89812	3651.08	0.70481
3649.15	0.89864	3649.15	0.70477
3647.22	0.89918	3647.22	0.70464
3645.3	0.89965	3645.3	0.70456
3643.37	0.89996	3643.37	0.70456
3641.44	0.90012	3641.44	0.70444
3639.51	0.90019	3639.51	0.70415
3637.58	0.90022	3637.58	0.70387
3635.65	0.90018	3635.65	0.70353
3633.72	0.90013	3633.72	0.70306
3631.79	0.90007	3631.79	0.70253
3629.87	0.90002	3629.87	0.70215
3627.94	0.9	3627.94	0.70195
3626.01	0.89996	3626.01	0.70173
3624.08	0.8999	3624.08	0.70152
3622.15	0.89983	3622.15	0.70138
3620.22	0.8997	3620.22	0.70119
3618.29	0.89953	3618.29	0.701
3616.36	0.89933	3616.36	0.70084
3614.44	0.89906	3614.44	0.70067
3612.51	0.89869	3612.51	0.70038
3610.58	0.89824	3610.58	0.69981
3608.65	0.89772	3608.65	0.69905
3606.72	0.89722	3606.72	0.69832
3604.79	0.89671	3604.79	0.69784
3602.86	0.89616	3602.86	0.69761
3600.94	0.89554	3600.94	0.69745
3599.01	0.89484	3599.01	0.69717
3597.08	0.89411	3597.08	0.69692
3595.15	0.89334	3595.15	0.69658
3593.22	0.89256	3593.22	0.69601
3591.29	0.89182	3591.29	0.69537
3589.36	0.89117	3589.36	0.69486
3587.43	0.89058	3587.43	0.69442
3585.51	0.88999	3585.51	0.69405
3583.58	0.88938	3583.58	0.69371
3581.65	0.88874	3581.65	0.6935
3579.72	0.88807	3579.72	0.69325
3577.79	0.88739	3577.79	0.69299
3575.86	0.8867	3575.86	0.69281
3573.93	0.88601	3573.93	0.69262
3572	0.88534	3572	0.69234
3570.08	0.88465	3570.08	0.69202
3568.15	0.88397	3568.15	0.69169
3566.22	0.8833	3566.22	0.69133
3564.29	0.88265	3564.29	0.69098
3562.36	0.88207	3562.36	0.69076
3560.43	0.88151	3560.43	0.69062
3558.5	0.88092	3558.5	0.6904
3556.57	0.88033	3556.57	0.69013
3554.65	0.87976	3554.65	0.68993
3552.72	0.87916	3552.72	0.68975
3550.79	0.87851	3550.79	0.6895
3548.86	0.87782	3548.86	0.68925
3546.93	0.87718	3546.93	0.68907
3545	0.87662	3545	0.68895
3543.07	0.87618	3543.07	0.68883
3541.14	0.87578	3541.14	0.68872
3539.22	0.87544	3539.22	0.68861
3537.29	0.87505	3537.29	0.68842
3535.36	0.87461	3535.36	0.6882
3533.43	0.87413	3533.43	0.68799
3531.5	0.87366	3531.5	0.68782
3529.57	0.8732	3529.57	0.6877
3527.64	0.87281	3527.64	0.68761
3525.71	0.87242	3525.71	0.6875
3523.79	0.87206	3523.79	0.6874
3521.86	0.87174	3521.86	0.68727
3519.93	0.87143	3519.93	0.68714
3518	0.87108	3518	0.68699
3516.07	0.87067	3516.07	0.68682
3514.14	0.87023	3514.14	0.68668
3512.21	0.8698	3512.21	0.68663
3510.28	0.86935	3510.28	0.68662
3508.36	0.86893	3508.36	0.68657
3506.43	0.86857	3506.43	0.6865
3504.5	0.86826	3504.5	0.68643
3502.57	0.868	3502.57	0.68631
3500.64	0.86771	3500.64	0.68615
3498.71	0.86737	3498.71	0.68602
3496.78	0.867	3496.78	0.68599
3494.86	0.86663	3494.86	0.68595
3492.93	0.86629	3492.93	0.68589
3491	0.866	3491	0.68587
3489.07	0.86574	3489.07	0.68588
3487.14	0.86548	3487.14	0.68586
3485.21	0.86524	3485.21	0.68583
3483.28	0.86498	3483.28	0.68584
3481.35	0.86476	3481.35	0.68584
3479.43	0.86453	3479.43	0.6858
3477.5	0.86432	3477.5	0.68572
3475.57	0.86408	3475.57	0.68563
3473.64	0.86382	3473.64	0.68554
3471.71	0.86357	3471.71	0.68547
3469.78	0.86338	3469.78	0.68545
3467.85	0.86324	3467.85	0.68548
3465.92	0.86314	3465.92	0.68548
3464	0.86298	3464	0.68547
3462.07	0.86274	3462.07	0.68545
3460.14	0.86246	3460.14	0.6854
3458.21	0.8622	3458.21	0.68535
3456.28	0.86198	3456.28	0.68533
3454.35	0.86183	3454.35	0.68535
3452.42	0.86174	3452.42	0.68536
3450.49	0.86174	3450.49	0.68541
3448.57	0.86177	3448.57	0.68547
3446.64	0.86176	3446.64	0.68551
3444.71	0.86168	3444.71	0.68553
3442.78	0.86158	3442.78	0.68553
3440.85	0.86143	3440.85	0.68554
3438.92	0.86126	3438.92	0.68555
3436.99	0.86114	3436.99	0.68556
3435.06	0.86113	3435.06	0.68559
3433.14	0.86122	3433.14	0.68564
3431.21	0.86131	3431.21	0.68569
3429.28	0.86137	3429.28	0.68576
3427.35	0.8614	3427.35	0.68581
3425.42	0.86137	3425.42	0.68586
3423.49	0.86132	3423.49	0.6859
3421.56	0.8613	3421.56	0.68594
3419.63	0.86134	3419.63	0.68597
3417.71	0.86141	3417.71	0.68599
3415.78	0.86149	3415.78	0.68599
3413.85	0.86154	3413.85	0.68597
3411.92	0.8616	3411.92	0.68593
3409.99	0.8617	3409.99	0.68592
3408.06	0.8618	3408.06	0.68593
3406.13	0.86188	3406.13	0.68595
3404.2	0.86194	3404.2	0.68599
3402.28	0.86198	3402.28	0.68605
3400.35	0.86201	3400.35	0.6861
3398.42	0.86203	3398.42	0.68609
3396.49	0.86208	3396.49	0.68607
3394.56	0.86216	3394.56	0.68606
3392.63	0.86227	3392.63	0.68605
3390.7	0.86239	3390.7	0.68605
3388.78	0.86256	3388.78	0.68607
3386.85	0.86275	3386.85	0.68612
3384.92	0.86296	3384.92	0.68619
3382.99	0.86314	3382.99	0.68626
3381.06	0.86327	3381.06	0.68631
3379.13	0.86334	3379.13	0.68633
3377.2	0.86342	3377.2	0.68633
3375.27	0.86353	3375.27	0.68631
3373.35	0.86364	3373.35	0.6863
3371.42	0.86375	3371.42	0.68632
3369.49	0.86389	3369.49	0.68639
3367.56	0.86404	3367.56	0.68646
3365.63	0.86417	3365.63	0.6865
3363.7	0.86431	3363.7	0.68647
3361.77	0.86447	3361.77	0.68644
3359.84	0.86462	3359.84	0.6864
3357.92	0.86477	3357.92	0.68638
3355.99	0.8649	3355.99	0.68638
3354.06	0.86503	3354.06	0.68639
3352.13	0.86513	3352.13	0.68639
3350.2	0.86522	3350.2	0.68636
3348.27	0.86538	3348.27	0.68636
3346.34	0.86562	3346.34	0.6864
3344.41	0.86593	3344.41	0.68648
3342.49	0.8663	3342.49	0.68659
3340.56	0.86674	3340.56	0.68674
3338.63	0.86718	3338.63	0.68689
3336.7	0.86758	3336.7	0.68703
3334.77	0.86792	3334.77	0.68716
3332.84	0.86828	3332.84	0.6873
3330.91	0.86864	3330.91	0.68741
3328.98	0.86902	3328.98	0.6875
3327.06	0.86935	3327.06	0.68758
3325.13	0.86968	3325.13	0.68765
3323.2	0.87	3323.2	0.68775
3321.27	0.87032	3321.27	0.68786
3319.34	0.87072	3319.34	0.68801
3317.41	0.87122	3317.41	0.68819
3315.48	0.8718	3315.48	0.68837
3313.55	0.87233	3313.55	0.68852
3311.63	0.87278	3311.63	0.68862
3309.7	0.87319	3309.7	0.68872
3307.77	0.87358	3307.77	0.68882
3305.84	0.874	3305.84	0.68896
3303.91	0.87445	3303.91	0.68912
3301.98	0.87492	3301.98	0.68929
3300.05	0.87533	3300.05	0.68944
3298.12	0.87566	3298.12	0.68955
3296.2	0.87595	3296.2	0.68962
3294.27	0.87629	3294.27	0.6897
3292.34	0.87668	3292.34	0.68981
3290.41	0.87716	3290.41	0.68997
3288.48	0.87769	3288.48	0.69017
3286.55	0.87814	3286.55	0.69038
3284.62	0.87845	3284.62	0.69055
3282.7	0.87865	3282.7	0.69067
3280.77	0.87884	3280.77	0.69075
3278.84	0.8791	3278.84	0.69082
3276.91	0.87944	3276.91	0.69087
3274.98	0.87983	3274.98	0.69094
3273.05	0.8802	3273.05	0.69102
3271.12	0.88051	3271.12	0.69113
3269.19	0.88078	3269.19	0.69122
3267.27	0.88104	3267.27	0.69133
3265.34	0.88133	3265.34	0.69145
3263.41	0.88168	3263.41	0.69158
3261.48	0.88205	3261.48	0.69172
3259.55	0.88241	3259.55	0.69185
3257.62	0.88273	3257.62	0.69197
3255.69	0.88306	3255.69	0.69208
3253.76	0.8834	3253.76	0.69221
3251.84	0.88378	3251.84	0.69234
3249.91	0.88416	3249.91	0.69248
3247.98	0.88452	3247.98	0.69264
3246.05	0.88487	3246.05	0.69279
3244.12	0.88522	3244.12	0.69292
3242.19	0.88561	3242.19	0.69304
3240.26	0.88607	3240.26	0.69318
3238.33	0.88657	3238.33	0.69333
3236.41	0.8871	3236.41	0.69352
3234.48	0.88762	3234.48	0.69372
3232.55	0.8881	3232.55	0.6939
3230.62	0.88848	3230.62	0.69404
3228.69	0.88878	3228.69	0.69415
3226.76	0.88906	3226.76	0.69423
3224.83	0.88939	3224.83	0.69433
3222.9	0.8898	3222.9	0.69447
3220.98	0.89028	3220.98	0.69464
3219.05	0.89082	3219.05	0.69484
3217.12	0.89142	3217.12	0.69505
3215.19	0.892	3215.19	0.69524
3213.26	0.89248	3213.26	0.69539
3211.33	0.89288	3211.33	0.69554
3209.4	0.89324	3209.4	0.69569
3207.47	0.8936	3207.47	0.69588
3205.55	0.89399	3205.55	0.69608
3203.62	0.89441	3203.62	0.6963
3201.69	0.89489	3201.69	0.6965
3199.76	0.89537	3199.76	0.69667
3197.83	0.8958	3197.83	0.69682
3195.9	0.89616	3195.9	0.69695
3193.97	0.89646	3193.97	0.69709
3192.04	0.89672	3192.04	0.69724
3190.12	0.89698	3190.12	0.6974
3188.19	0.89722	3188.19	0.69754
3186.26	0.89749	3186.26	0.69765
3184.33	0.89778	3184.33	0.69775
3182.4	0.89806	3182.4	0.69784
3180.47	0.89828	3180.47	0.69793
3178.54	0.89848	3178.54	0.69804
3176.61	0.89866	3176.61	0.69815
3174.69	0.89882	3174.69	0.69826
3172.76	0.89899	3172.76	0.69839
3170.83	0.89917	3170.83	0.69853
3168.9	0.89934	3168.9	0.69866
3166.97	0.89948	3166.97	0.69878
3165.04	0.8996	3165.04	0.69889
3163.11	0.89971	3163.11	0.69898
3161.19	0.89981	3161.19	0.69905
3159.26	0.8999	3159.26	0.69909
3157.33	0.89995	3157.33	0.69912
3155.4	0.89994	3155.4	0.69913
3153.47	0.89988	3153.47	0.69913
3151.54	0.89982	3151.54	0.69916
3149.61	0.8998	3149.61	0.69921
3147.68	0.8998	3147.68	0.69927
3145.76	0.89982	3145.76	0.69933
3143.83	0.89983	3143.83	0.69938
3141.9	0.8998	3141.9	0.6994
3139.97	0.89969	3139.97	0.69941
3138.04	0.89948	3138.04	0.69939
3136.11	0.89923	3136.11	0.69936
3134.18	0.89897	3134.18	0.69931
3132.25	0.89873	3132.25	0.69925
3130.33	0.89854	3130.33	0.69918
3128.4	0.89838	3128.4	0.69912
3126.47	0.89825	3126.47	0.69908
3124.54	0.8981	3124.54	0.69906
3122.61	0.89795	3122.61	0.69904
3120.68	0.89776	3120.68	0.699
3118.75	0.89754	3118.75	0.69895
3116.82	0.89729	3116.82	0.6989
3114.9	0.89701	3114.9	0.69882
3112.97	0.89669	3112.97	0.69874
3111.04	0.89633	3111.04	0.69866
3109.11	0.896	3109.11	0.6986
3107.18	0.8957	3107.18	0.69854
3105.25	0.89543	3105.25	0.69848
3103.32	0.89512	3103.32	0.69843
3101.39	0.89478	3101.39	0.69835
3099.47	0.89438	3099.47	0.69822
3097.54	0.89395	3097.54	0.69807
3095.61	0.89351	3095.61	0.6979
3093.68	0.89311	3093.68	0.69775
3091.75	0.89278	3091.75	0.69764
3089.82	0.89249	3089.82	0.69756
3087.89	0.89221	3087.89	0.69751
3085.96	0.89192	3085.96	0.69744
3084.04	0.89161	3084.04	0.69736
3082.11	0.89128	3082.11	0.69724
3080.18	0.89093	3080.18	0.69712
3078.25	0.89058	3078.25	0.69701
3076.32	0.89023	3076.32	0.69693
3074.39	0.88985	3074.39	0.69685
3072.46	0.88944	3072.46	0.69679
3070.53	0.88906	3070.53	0.69672
3068.61	0.88868	3068.61	0.69662
3066.68	0.8883	3066.68	0.69652
3064.75	0.88793	3064.75	0.69639
3062.82	0.88754	3062.82	0.69627
3060.89	0.88712	3060.89	0.69614
3058.96	0.88666	3058.96	0.69601
3057.03	0.88619	3057.03	0.6959
3055.11	0.88576	3055.11	0.6958
3053.18	0.88535	3053.18	0.6957
3051.25	0.88494	3051.25	0.69559
3049.32	0.88458	3049.32	0.69548
3047.39	0.88423	3047.39	0.69538
3045.46	0.88388	3045.46	0.69527
3043.53	0.88356	3043.53	0.69517
3041.6	0.88328	3041.6	0.69509
3039.68	0.88304	3039.68	0.69502
3037.75	0.8828	3037.75	0.69495
3035.82	0.88255	3035.82	0.69487
3033.89	0.88225	3033.89	0.69478
3031.96	0.8819	3031.96	0.69466
3030.03	0.88154	3030.03	0.69454
3028.1	0.8812	3028.1	0.69442
3026.17	0.88087	3026.17	0.6943
3024.25	0.88054	3024.25	0.69417
3022.32	0.88015	3022.32	0.69402
3020.39	0.87974	3020.39	0.69385
3018.46	0.87931	3018.46	0.69366
3016.53	0.87893	3016.53	0.69348
3014.6	0.87858	3014.6	0.69332
3012.67	0.87828	3012.67	0.69316
3010.74	0.87802	3010.74	0.69301
3008.82	0.87775	3008.82	0.69284
3006.89	0.87745	3006.89	0.69267
3004.96	0.87713	3004.96	0.69248
3003.03	0.87679	3003.03	0.69227
3001.1	0.87648	3001.1	0.69204
2999.17	0.87617	2999.17	0.69182
2997.24	0.87586	2997.24	0.69158
2995.31	0.87551	2995.31	0.69132
2993.39	0.87514	2993.39	0.69103
2991.46	0.87473	2991.46	0.69069
2989.53	0.87427	2989.53	0.69027
2987.6	0.87382	2987.6	0.68978
2985.67	0.87337	2985.67	0.68922
2983.74	0.87294	2983.74	0.68861
2981.81	0.87246	2981.81	0.68792
2979.88	0.87193	2979.88	0.68716
2977.96	0.87134	2977.96	0.68631
2976.03	0.87071	2976.03	0.68536
2974.1	0.87004	2974.1	0.68431
2972.17	0.86936	2972.17	0.68316
2970.24	0.86866	2970.24	0.68192
2968.31	0.86786	2968.31	0.68056
2966.38	0.86694	2966.38	0.67904
2964.45	0.8659	2964.45	0.67736
2962.53	0.86474	2962.53	0.6755
2960.6	0.8635	2960.6	0.67348
2958.67	0.8622	2958.67	0.67131
2956.74	0.86087	2956.74	0.66907
2954.81	0.85956	2954.81	0.66686
2952.88	0.85831	2952.88	0.66478
2950.95	0.85718	2950.95	0.66293
2949.03	0.85626	2949.03	0.6614
2947.1	0.85558	2947.1	0.66024
2945.17	0.85511	2945.17	0.65943
2943.24	0.8548	2943.24	0.65886
2941.31	0.85457	2941.31	0.65841
2939.38	0.85436	2939.38	0.65795
2937.45	0.85411	2937.45	0.65736
2935.52	0.85375	2935.52	0.65654
2933.6	0.85326	2933.6	0.65546
2931.67	0.85259	2931.67	0.65412
2929.74	0.85174	2929.74	0.65252
2927.81	0.85072	2927.81	0.6507
2925.88	0.84959	2925.88	0.64875
2923.95	0.84839	2923.95	0.64672
2922.02	0.84714	2922.02	0.64464
2920.09	0.84584	2920.09	0.64251
2918.17	0.8445	2918.17	0.64032
2916.24	0.84307	2916.24	0.63799
2914.31	0.84149	2914.31	0.63542
2912.38	0.83971	2912.38	0.63256
2910.45	0.83766	2910.45	0.62936
2908.52	0.83536	2908.52	0.62582
2906.59	0.83281	2906.59	0.62197
2904.66	0.83004	2904.66	0.61784
2902.74	0.82711	2902.74	0.61344
2900.81	0.82405	2900.81	0.60876
2898.88	0.82088	2898.88	0.60385
2896.95	0.81761	2896.95	0.59876
2895.02	0.81428	2895.02	0.59362
2893.09	0.81097	2893.09	0.58858
2891.16	0.80776	2891.16	0.58379
2889.23	0.80472	2889.23	0.57942
2887.31	0.80201	2887.31	0.57561
2885.38	0.79974	2885.38	0.57249
2883.45	0.79805	2883.45	0.57016
2881.52	0.79697	2881.52	0.56867
2879.59	0.79651	2879.59	0.56798
2877.66	0.79658	2877.66	0.56795
2875.73	0.797	2875.73	0.56838
2873.8	0.79757	2873.8	0.56904
2871.88	0.79814	2871.88	0.56974
2869.95	0.7986	2869.95	0.57032
2868.02	0.79889	2868.02	0.5707
2866.09	0.79903	2866.09	0.57094
2864.16	0.79919	2864.16	0.57123
2862.23	0.79954	2862.23	0.57189
2860.3	0.80032	2860.3	0.5733
2858.37	0.80167	2858.37	0.57576
2856.45	0.80368	2856.45	0.57938
2854.52	0.80621	2854.52	0.58403
2852.59	0.80905	2852.59	0.58939
2850.66	0.81197	2850.66	0.59505
2848.73	0.81475	2848.73	0.60062
2846.8	0.81728	2846.8	0.60584
2844.87	0.81949	2844.87	0.61058
2842.95	0.82141	2842.95	0.61479
2841.02	0.82307	2841.02	0.61844
2839.09	0.82452	2839.09	0.62158
2837.16	0.82577	2837.16	0.62425
2835.23	0.82684	2835.23	0.62651
2833.3	0.82775	2833.3	0.62842
2831.37	0.82852	2831.37	0.63006
2829.44	0.82916	2829.44	0.63147
2827.52	0.8297	2827.52	0.63269
2825.59	0.83018	2825.59	0.63378
2823.66	0.83063	2823.66	0.63479
2821.73	0.83107	2821.73	0.63577
2819.8	0.83153	2819.8	0.63675
2817.87	0.83197	2817.87	0.63772
2815.94	0.83239	2815.94	0.63865
2814.01	0.83273	2814.01	0.63949
2812.09	0.83294	2812.09	0.64019
2810.16	0.83308	2810.16	0.64078
2808.23	0.8332	2808.23	0.64135
2806.3	0.83342	2806.3	0.64205
2804.37	0.83382	2804.37	0.643
2802.44	0.83443	2802.44	0.6443
2800.51	0.83526	2800.51	0.64594
2798.58	0.83624	2798.58	0.64781
2796.66	0.8373	2796.66	0.64978
2794.73	0.83836	2794.73	0.65172
2792.8	0.83936	2792.8	0.65355
2790.87	0.84029	2790.87	0.65522
2788.94	0.84112	2788.94	0.65675
2787.01	0.84188	2787.01	0.65812
2785.08	0.84257	2785.08	0.65936
2783.15	0.8432	2783.15	0.66049
2781.23	0.8438	2781.23	0.66154
2779.3	0.84434	2779.3	0.66251
2777.37	0.84485	2777.37	0.66342
2775.44	0.8453	2775.44	0.66425
2773.51	0.8457	2773.51	0.665
2771.58	0.84606	2771.58	0.66568
2769.65	0.84637	2769.65	0.66628
2767.72	0.84665	2767.72	0.66682
2765.8	0.84688	2765.8	0.66729
2763.87	0.84707	2763.87	0.6677
2761.94	0.84726	2761.94	0.66806
2760.01	0.8474	2760.01	0.66836
2758.08	0.84751	2758.08	0.66861
2756.15	0.84757	2756.15	0.66878
2754.22	0.8476	2754.22	0.66887
2752.29	0.84756	2752.29	0.66885
2750.37	0.84745	2750.37	0.66864
2748.44	0.84724	2748.44	0.66819
2746.51	0.84691	2746.51	0.66758
2744.58	0.84656	2744.58	0.66696
2742.65	0.8463	2742.65	0.66653
2740.72	0.8462	2740.72	0.66647
2738.79	0.84637	2738.79	0.66685
2736.87	0.84677	2736.87	0.66761
2734.94	0.8473	2734.94	0.66858
2733.01	0.84779	2733.01	0.66952
2731.08	0.84817	2731.08	0.6703
2729.15	0.8484	2729.15	0.67084
2727.22	0.8485	2727.22	0.67118
2725.29	0.84854	2725.29	0.67139
2723.36	0.84858	2723.36	0.67153
2721.44	0.84862	2721.44	0.67166
2719.51	0.84866	2719.51	0.67181
2717.58	0.84872	2717.58	0.67198
2715.65	0.84878	2715.65	0.67216
2713.72	0.84887	2713.72	0.67233
2711.79	0.84895	2711.79	0.67247
2709.86	0.84905	2709.86	0.67259
2707.93	0.84914	2707.93	0.67267
2706.01	0.84918	2706.01	0.67268
2704.08	0.84913	2704.08	0.67256
2702.15	0.84896	2702.15	0.67225
2700.22	0.84869	2700.22	0.67182
2698.29	0.84839	2698.29	0.67144
2696.36	0.84824	2696.36	0.6713
2694.43	0.84833	2694.43	0.67155
2692.5	0.8487	2692.5	0.67223
2690.58	0.84928	2690.58	0.67323
2688.65	0.84992	2688.65	0.67432
2686.72	0.85049	2686.72	0.67528
2684.79	0.85085	2684.79	0.67601
2682.86	0.85105	2682.86	0.67653
2680.93	0.85117	2680.93	0.6769
2679	0.85128	2679	0.6772
2677.07	0.8514	2677.07	0.67746
2675.15	0.85152	2675.15	0.67771
2673.22	0.85165	2673.22	0.67793
2671.29	0.85176	2671.29	0.6781
2669.36	0.85184	2669.36	0.67824
2667.43	0.85189	2667.43	0.67833
2665.5	0.85194	2665.5	0.67841
2663.57	0.85199	2663.57	0.67848
2661.64	0.85204	2661.64	0.67854
2659.72	0.85208	2659.72	0.67861
2657.79	0.85213	2657.79	0.67867
2655.86	0.85219	2655.86	0.67871
2653.93	0.85224	2653.93	0.67873
2652	0.85226	2652	0.67873
2650.07	0.85223	2650.07	0.67873
2648.14	0.85216	2648.14	0.67871
2646.21	0.85208	2646.21	0.6787
2644.29	0.85205	2644.29	0.6787
2642.36	0.85204	2642.36	0.67871
2640.43	0.8521	2640.43	0.67873
2638.5	0.85219	2638.5	0.67876
2636.57	0.8523	2636.57	0.67879
2634.64	0.85236	2634.64	0.67881
2632.71	0.85236	2632.71	0.67882
2630.78	0.85234	2630.78	0.67882
2628.86	0.85234	2628.86	0.67882
2626.93	0.85236	2626.93	0.67883
2625	0.85242	2625	0.67885
2623.07	0.8525	2623.07	0.67888
2621.14	0.8526	2621.14	0.67893
2619.21	0.85268	2619.21	0.67896
2617.28	0.85272	2617.28	0.67896
2615.36	0.85273	2615.36	0.67895
2613.43	0.85276	2613.43	0.67892
2611.5	0.85277	2611.5	0.67886
2609.57	0.85276	2609.57	0.67881
2607.64	0.85273	2607.64	0.67879
2605.71	0.85273	2605.71	0.67881
2603.78	0.85274	2603.78	0.67884
2601.85	0.85278	2601.85	0.67887
2599.93	0.85283	2599.93	0.67889
2598	0.85289	2598	0.67888
2596.07	0.85297	2596.07	0.67885
2594.14	0.85306	2594.14	0.67881
2592.21	0.85314	2592.21	0.67881
2590.28	0.85325	2590.28	0.67884
2588.35	0.85336	2588.35	0.67891
2586.42	0.85342	2586.42	0.67899
2584.5	0.85342	2584.5	0.67908
2582.57	0.85337	2582.57	0.67913
2580.64	0.85332	2580.64	0.67915
2578.71	0.85327	2578.71	0.67914
2576.78	0.85328	2576.78	0.67912
2574.85	0.85336	2574.85	0.67913
2572.92	0.8535	2572.92	0.6792
2570.99	0.85367	2570.99	0.67932
2569.07	0.85384	2569.07	0.67944
2567.14	0.85398	2567.14	0.67955
2565.21	0.85408	2565.21	0.67963
2563.28	0.85416	2563.28	0.6797
2561.35	0.85423	2561.35	0.67977
2559.42	0.85429	2559.42	0.67983
2557.49	0.8543	2557.49	0.67988
2555.56	0.85429	2555.56	0.67989
2553.64	0.85427	2553.64	0.67987
2551.71	0.85423	2551.71	0.67981
2549.78	0.85423	2549.78	0.67976
2547.85	0.85423	2547.85	0.67973
2545.92	0.85422	2545.92	0.6797
2543.99	0.85418	2543.99	0.67968
2542.06	0.85412	2542.06	0.67968
2540.13	0.85404	2540.13	0.67967
2538.21	0.85396	2538.21	0.67965
2536.28	0.85386	2536.28	0.67961
2534.35	0.85375	2534.35	0.67953
2532.42	0.85363	2532.42	0.67944
2530.49	0.85354	2530.49	0.67937
2528.56	0.8535	2528.56	0.67933
2526.63	0.85354	2526.63	0.67932
2524.7	0.85363	2524.7	0.67932
2522.78	0.85375	2522.78	0.67932
2520.85	0.85388	2520.85	0.6793
2518.92	0.854	2518.92	0.6793
2516.99	0.8541	2516.99	0.67931
2515.06	0.85417	2515.06	0.67935
2513.13	0.85422	2513.13	0.67939
2511.2	0.85427	2511.2	0.67941
2509.28	0.85429	2509.28	0.67942
2507.35	0.85426	2507.35	0.67939
2505.42	0.85423	2505.42	0.67936
2503.49	0.85424	2503.49	0.67932
2501.56	0.85429	2501.56	0.67931
2499.63	0.85438	2499.63	0.67934
2497.7	0.85451	2497.7	0.67942
2495.77	0.85466	2495.77	0.6795
2493.85	0.85475	2493.85	0.67956
2491.92	0.85477	2491.92	0.6796
2489.99	0.85478	2489.99	0.67962
2488.06	0.85478	2488.06	0.67962
2486.13	0.85475	2486.13	0.67961
2484.2	0.85471	2484.2	0.6796
2482.27	0.85471	2482.27	0.67962
2480.34	0.85476	2480.34	0.67965
2478.42	0.85482	2478.42	0.67967
2476.49	0.85492	2476.49	0.6797
2474.56	0.85501	2474.56	0.67972
2472.63	0.85506	2472.63	0.67973
2470.7	0.85502	2470.7	0.67969
2468.77	0.85492	2468.77	0.67964
2466.84	0.85483	2466.84	0.67961
2464.91	0.85478	2464.91	0.67959
2462.99	0.85478	2462.99	0.67959
2461.06	0.85478	2461.06	0.6796
2459.13	0.8548	2459.13	0.6796
2457.2	0.8548	2457.2	0.67959
2455.27	0.85478	2455.27	0.67958
2453.34	0.8548	2453.34	0.67956
2451.41	0.85482	2451.41	0.67953
2449.48	0.85484	2449.48	0.67951
2447.56	0.85483	2447.56	0.67948
2445.63	0.85483	2445.63	0.67946
2443.7	0.85486	2443.7	0.67945
2441.77	0.85488	2441.77	0.67943
2439.84	0.85492	2439.84	0.6794
2437.91	0.85496	2437.91	0.67937
2435.98	0.855	2435.98	0.67933
2434.05	0.85502	2434.05	0.6793
2432.13	0.8551	2432.13	0.6793
2430.2	0.85523	2430.2	0.67932
2428.27	0.85536	2428.27	0.67935
2426.34	0.85544	2426.34	0.67939
2424.41	0.85546	2424.41	0.67941
2422.48	0.85543	2422.48	0.67942
2420.55	0.85538	2420.55	0.67943
2418.62	0.85532	2418.62	0.67941
2416.7	0.85526	2416.7	0.67936
2414.77	0.85523	2414.77	0.6793
2412.84	0.8552	2412.84	0.67922
2410.91	0.85522	2410.91	0.67917
2408.98	0.85528	2408.98	0.67915
2407.05	0.85552	2407.05	0.67917
2405.12	0.8556	2405.12	0.67921
2403.2	0.85542	2403.2	0.67924
2401.27	0.85511	2401.27	0.67924
2399.34	0.85486	2399.34	0.67922
2397.41	0.8548	2397.41	0.6792
2395.48	0.85501	2395.48	0.67918
2393.55	0.85555	2393.55	0.67919
2391.62	0.85646	2391.62	0.67938
2389.69	0.85733	2389.69	0.67975
2387.77	0.85798	2387.77	0.68
2385.84	0.85834	2385.84	0.68021
2383.91	0.85837	2383.91	0.68017
2381.98	0.85817	2381.98	0.68042
2380.05	0.85787	2380.05	0.68066
2378.12	0.85766	2378.12	0.67985
2376.19	0.85766	2376.19	0.67946
2374.26	0.85792	2374.26	0.67885
2372.34	0.85841	2372.34	0.67869
2370.41	0.85915	2370.41	0.67872
2368.48	0.86014	2368.48	0.67861
2366.55	0.86129	2366.55	0.6783
2364.62	0.86238	2364.62	0.67842
2362.69	0.86312	2362.69	0.67853
2360.76	0.8635	2360.76	0.67839
2358.83	0.8636	2358.83	0.67816
2356.91	0.86371	2356.91	0.67828
2354.98	0.86406	2354.98	0.67593
2353.05	0.8646	2353.05	0.67974
2351.12	0.86496	2351.12	0.68274
2349.19	0.86491	2349.19	0.6867
2347.26	0.8645	2347.26	0.688
2345.33	0.8641	2345.33	0.68413
2343.4	0.86384	2343.4	0.67688
2341.48	0.86392	2341.48	0.67967
2339.55	0.86423	2339.55	0.68034
2337.62	0.8645	2337.62	0.68213
2335.69	0.86448	2335.69	0.6855
2333.76	0.86428	2333.76	0.68195
2331.83	0.86413	2331.83	0.68252
2329.9	0.86405	2329.9	0.68195
2327.97	0.8637	2327.97	0.68683
2326.05	0.863	2326.05	0.68876
2324.12	0.86206	2324.12	0.68998
2322.19	0.86107	2322.19	0.69005
2320.26	0.86023	2320.26	0.68955
2318.33	0.85968	2318.33	0.68721
2316.4	0.85943	2316.4	0.68379
2314.47	0.85937	2314.47	0.67885
2312.54	0.85934	2312.54	0.6783
2310.62	0.85934	2310.62	0.67889
2308.69	0.85946	2308.69	0.67792
2306.76	0.85973	2306.76	0.67838
2304.83	0.86006	2304.83	0.6781
2302.9	0.86035	2302.9	0.67567
2300.97	0.86056	2300.97	0.67956
2299.04	0.86068	2299.04	0.68234
2297.12	0.86072	2297.12	0.68316
2295.19	0.86075	2295.19	0.68245
2293.26	0.86074	2293.26	0.68121
2291.33	0.86071	2291.33	0.68
2289.4	0.86068	2289.4	0.67959
2287.47	0.8606	2287.47	0.68005
2285.54	0.86048	2285.54	0.68065
2283.61	0.86032	2283.61	0.6811
2281.69	0.86014	2281.69	0.68124
2279.76	0.85998	2279.76	0.68111
2277.83	0.85988	2277.83	0.6809
2275.9	0.85987	2275.9	0.68068
2273.97	0.85993	2273.97	0.68056
2272.04	0.86002	2272.04	0.68045
2270.11	0.86017	2270.11	0.68042
2268.18	0.86048	2268.18	0.6807
2266.26	0.86094	2266.26	0.68109
2264.33	0.86146	2264.33	0.68152
2262.4	0.86191	2262.4	0.68195
2260.47	0.86226	2260.47	0.68224
2258.54	0.86258	2258.54	0.68237
2256.61	0.863	2256.61	0.68235
2254.68	0.86336	2254.68	0.68222
2252.75	0.86364	2252.75	0.68215
2250.83	0.86381	2250.83	0.68203
2248.9	0.86392	2248.9	0.68197
2246.97	0.86399	2246.97	0.68203
2245.04	0.86404	2245.04	0.68211
2243.11	0.86414	2243.11	0.68219
2241.18	0.86438	2241.18	0.68224
2239.25	0.86452	2239.25	0.68225
2237.32	0.86452	2237.32	0.68225
2235.4	0.86446	2235.4	0.68228
2233.47	0.8645	2233.47	0.68238
2231.54	0.86473	2231.54	0.68258
2229.61	0.86508	2229.61	0.68285
2227.68	0.86548	2227.68	0.68317
2225.75	0.86579	2225.75	0.68347
2223.82	0.86596	2223.82	0.68368
2221.89	0.86599	2221.89	0.68384
2219.97	0.866	2219.97	0.68399
2218.04	0.8661	2218.04	0.68422
2216.11	0.86636	2216.11	0.68447
2214.18	0.86672	2214.18	0.68471
2212.25	0.86708	2212.25	0.68486
2210.32	0.86734	2210.32	0.68487
2208.39	0.86746	2208.39	0.68476
2206.46	0.8675	2206.46	0.68466
2204.54	0.86761	2204.54	0.68468
2202.61	0.86782	2202.61	0.68483
2200.68	0.86808	2200.68	0.68503
2198.75	0.86833	2198.75	0.68521
2196.82	0.86864	2196.82	0.68541
2194.89	0.86909	2194.89	0.68567
2192.96	0.8696	2192.96	0.68598
2191.03	0.87008	2191.03	0.68626
2189.11	0.87059	2189.11	0.68652
2187.18	0.87125	2187.18	0.68678
2185.25	0.87206	2185.25	0.68707
2183.32	0.87286	2183.32	0.68732
2181.39	0.87352	2181.39	0.68744
2179.46	0.8741	2179.46	0.68745
2177.53	0.87452	2177.53	0.68742
2175.61	0.87448	2175.61	0.68735
2173.68	0.87382	2173.68	0.68727
2171.75	0.87299	2171.75	0.6873
2169.82	0.87233	2169.82	0.68751
2167.89	0.87182	2167.89	0.68776
2165.96	0.87167	2165.96	0.68795
2164.03	0.8722	2164.03	0.68818
2162.1	0.87317	2162.1	0.68852
2160.18	0.87406	2160.18	0.68887
2158.25	0.87472	2158.25	0.68914
2156.32	0.87532	2156.32	0.68928
2154.39	0.87582	2154.39	0.68928
2152.46	0.87604	2152.46	0.68912
2150.53	0.87593	2150.53	0.68881
2148.6	0.87556	2148.6	0.68848
2146.67	0.87484	2146.67	0.68818
2144.75	0.87392	2144.75	0.6879
2142.82	0.87317	2142.82	0.68772
2140.89	0.87268	2140.89	0.68761
2138.96	0.87238	2138.96	0.68755
2137.03	0.87206	2137.03	0.68748
2135.1	0.87164	2135.1	0.68739
2133.17	0.87109	2133.17	0.68722
2131.24	0.87058	2131.24	0.68701
2129.32	0.87023	2129.32	0.68677
2127.39	0.87007	2127.39	0.68656
2125.46	0.87001	2125.46	0.68643
2123.53	0.86989	2123.53	0.68634
2121.6	0.8696	2121.6	0.68624
2119.67	0.86916	2119.67	0.68611
2117.74	0.8687	2117.74	0.68595
2115.81	0.86834	2115.81	0.68577
2113.89	0.8681	2113.89	0.68558
2111.96	0.8679	2111.96	0.6854
2110.03	0.86771	2110.03	0.68526
2108.1	0.86748	2108.1	0.68516
2106.17	0.86722	2106.17	0.68508
2104.24	0.86694	2104.24	0.68504
2102.31	0.8666	2102.31	0.68499
2100.38	0.86621	2100.38	0.68488
2098.46	0.86579	2098.46	0.6847
2096.53	0.86545	2096.53	0.68445
2094.6	0.86527	2094.6	0.68423
2092.67	0.86524	2092.67	0.68408
2090.74	0.8653	2090.74	0.68406
2088.81	0.86532	2088.81	0.68416
2086.88	0.86509	2086.88	0.68426
2084.95	0.86459	2084.95	0.68427
2083.03	0.86392	2083.03	0.68419
2081.1	0.8632	2081.1	0.68402
2079.17	0.86255	2079.17	0.68379
2077.24	0.86201	2077.24	0.68359
2075.31	0.86168	2075.31	0.68351
2073.38	0.8616	2073.38	0.68357
2071.45	0.86168	2071.45	0.68373
2069.53	0.86183	2069.53	0.68392
2067.6	0.8619	2067.6	0.68408
2065.67	0.86186	2065.67	0.68418
2063.74	0.86183	2063.74	0.68424
2061.81	0.86192	2061.81	0.68431
2059.88	0.86216	2059.88	0.68442
2057.95	0.86252	2057.95	0.68455
2056.02	0.86282	2056.02	0.68458
2054.1	0.86291	2054.1	0.68448
2052.17	0.86267	2052.17	0.68431
2050.24	0.86214	2050.24	0.68416
2048.31	0.86149	2048.31	0.68413
2046.38	0.86088	2046.38	0.68427
2044.45	0.86039	2044.45	0.68445
2042.52	0.8601	2042.52	0.68457
2040.59	0.86002	2040.59	0.68457
2038.67	0.86009	2038.67	0.68452
2036.74	0.8602	2036.74	0.6845
2034.81	0.86035	2034.81	0.68455
2032.88	0.86069	2032.88	0.68467
2030.95	0.86131	2030.95	0.6849
2029.02	0.86219	2029.02	0.68517
2027.09	0.86314	2027.09	0.68545
2025.16	0.86389	2025.16	0.68573
2023.24	0.86416	2023.24	0.68596
2021.31	0.86386	2021.31	0.68608
2019.38	0.86314	2019.38	0.68601
2017.45	0.86221	2017.45	0.68572
2015.52	0.86135	2015.52	0.6853
2013.59	0.86072	2013.59	0.6849
2011.66	0.86027	2011.66	0.6845
2009.73	0.85988	2009.73	0.68409
2007.81	0.85958	2007.81	0.68369
2005.88	0.85946	2005.88	0.68339
2003.95	0.85951	2003.95	0.68321
2002.02	0.8596	2002.02	0.6831
2000.09	0.85963	2000.09	0.68299
1998.16	0.85956	1998.16	0.68282
1996.23	0.85943	1996.23	0.68255
1994.3	0.85933	1994.3	0.68222
1992.38	0.85942	1992.38	0.68196
1990.45	0.85967	1990.45	0.68184
1988.52	0.85991	1988.52	0.6818
1986.59	0.85985	1986.59	0.68172
1984.66	0.85933	1984.66	0.68148
1982.73	0.85843	1982.73	0.68112
1980.8	0.8573	1980.8	0.68075
1978.87	0.85628	1978.87	0.68051
1976.95	0.85578	1976.95	0.68048
1975.02	0.85585	1975.02	0.68065
1973.09	0.85627	1973.09	0.6808
1971.16	0.85672	1971.16	0.68081
1969.23	0.85702	1969.23	0.68062
1967.3	0.85699	1967.3	0.68034
1965.37	0.85662	1965.37	0.68006
1963.45	0.85621	1963.45	0.67989
1961.52	0.85608	1961.52	0.67988
1959.59	0.85621	1959.59	0.68
1957.66	0.8564	1957.66	0.68015
1955.73	0.85658	1955.73	0.68027
1953.8	0.85668	1953.8	0.68033
1951.87	0.8566	1951.87	0.68037
1949.94	0.85637	1949.94	0.68044
1948.02	0.85618	1948.02	0.68054
1946.09	0.85608	1946.09	0.68067
1944.16	0.85597	1944.16	0.68082
1942.23	0.85582	1942.23	0.68093
1940.3	0.85567	1940.3	0.68101
1938.37	0.85559	1938.37	0.68109
1936.44	0.85552	1936.44	0.68125
1934.51	0.85548	1934.51	0.68148
1932.59	0.85553	1932.59	0.68178
1930.66	0.85568	1930.66	0.68212
1928.73	0.85595	1928.73	0.68247
1926.8	0.85624	1926.8	0.68283
1924.87	0.85654	1924.87	0.68313
1922.94	0.85674	1922.94	0.68333
1921.01	0.85682	1921.01	0.68349
1919.08	0.85678	1919.08	0.68362
1917.16	0.85667	1917.16	0.6837
1915.23	0.85655	1915.23	0.68373
1913.3	0.85649	1913.3	0.68376
1911.37	0.8565	1911.37	0.68387
1909.44	0.85657	1909.44	0.68396
1907.51	0.8567	1907.51	0.68404
1905.58	0.8569	1905.58	0.68415
1903.65	0.85714	1903.65	0.6843
1901.73	0.85733	1901.73	0.68438
1899.8	0.85746	1899.8	0.68443
1897.87	0.85753	1897.87	0.68451
1895.94	0.85757	1895.94	0.68457
1894.01	0.85758	1894.01	0.68461
1892.08	0.85757	1892.08	0.68467
1890.15	0.85758	1890.15	0.68475
1888.22	0.85762	1888.22	0.68482
1886.3	0.85766	1886.3	0.68486
1884.37	0.8577	1884.37	0.68491
1882.44	0.85771	1882.44	0.68498
1880.51	0.85771	1880.51	0.68505
1878.58	0.85772	1878.58	0.68519
1876.65	0.85771	1876.65	0.68539
1874.72	0.85765	1874.72	0.68552
1872.79	0.85758	1872.79	0.68555
1870.87	0.85756	1870.87	0.68558
1868.94	0.85757	1868.94	0.68561
1867.01	0.85763	1867.01	0.68561
1865.08	0.85772	1865.08	0.68562
1863.15	0.85781	1863.15	0.68568
1861.22	0.85783	1861.22	0.68575
1859.29	0.85778	1859.29	0.68572
1857.37	0.85766	1857.37	0.68565
1855.44	0.85751	1855.44	0.68562
1853.51	0.85734	1853.51	0.68565
1851.58	0.85715	1851.58	0.68566
1849.65	0.85697	1849.65	0.68555
1847.72	0.85679	1847.72	0.68544
1845.79	0.85663	1845.79	0.68541
1843.86	0.85651	1843.86	0.68538
1841.94	0.85645	1841.94	0.68532
1840.01	0.85645	1840.01	0.68532
1838.08	0.85645	1838.08	0.68537
1836.15	0.85644	1836.15	0.6853
1834.22	0.85637	1834.22	0.68512
1832.29	0.8562	1832.29	0.685
1830.36	0.85592	1830.36	0.68489
1828.43	0.85555	1828.43	0.68473
1826.51	0.85513	1826.51	0.68457
1824.58	0.85474	1824.58	0.68442
1822.65	0.85445	1822.65	0.68428
1820.72	0.85436	1820.72	0.68415
1818.79	0.85447	1818.79	0.68412
1816.86	0.8547	1816.86	0.68412
1814.93	0.85498	1814.93	0.68408
1813	0.85523	1813	0.68407
1811.08	0.85535	1811.08	0.68408
1809.15	0.85534	1809.15	0.68407
1807.22	0.85523	1807.22	0.68398
1805.29	0.85512	1805.29	0.68387
1803.36	0.85505	1803.36	0.68382
1801.43	0.85498	1801.43	0.68383
1799.5	0.85487	1799.5	0.68378
1797.57	0.85469	1797.57	0.68359
1795.65	0.85447	1795.65	0.68341
1793.72	0.85428	1793.72	0.68328
1791.79	0.85414	1791.79	0.6831
1789.86	0.8541	1789.86	0.6829
1787.93	0.85414	1787.93	0.68279
1786	0.8542	1786	0.68275
1784.07	0.85423	1784.07	0.68271
1782.14	0.85421	1782.14	0.68269
1780.22	0.85417	1780.22	0.68278
1778.29	0.85418	1778.29	0.68287
1776.36	0.85427	1776.36	0.68292
1774.43	0.85444	1774.43	0.68295
1772.5	0.85464	1772.5	0.68299
1770.57	0.85484	1770.57	0.68307
1768.64	0.85499	1768.64	0.68314
1766.71	0.85506	1766.71	0.68322
1764.79	0.85508	1764.79	0.68325
1762.86	0.85508	1762.86	0.68313
1760.93	0.85512	1760.93	0.68299
1759	0.85517	1759	0.68288
1757.07	0.85517	1757.07	0.6827
1755.14	0.85506	1755.14	0.68241
1753.21	0.85481	1753.21	0.68202
1751.29	0.85445	1751.29	0.68165
1749.36	0.85398	1749.36	0.68139
1747.43	0.85338	1747.43	0.68117
1745.5	0.85266	1745.5	0.68104
1743.57	0.85181	1743.57	0.68116
1741.64	0.85084	1741.64	0.68127
1739.71	0.84983	1739.71	0.68112
1737.78	0.84895	1737.78	0.68092
1735.86	0.84835	1735.86	0.68079
1733.93	0.84806	1733.93	0.68058
1732	0.84802	1732	0.68006
1730.07	0.84808	1730.07	0.67919
1728.14	0.84809	1728.14	0.67816
1726.21	0.84793	1726.21	0.67685
1724.28	0.84755	1724.28	0.67494
1722.35	0.84702	1722.35	0.67268
1720.43	0.84655	1720.43	0.67048
1718.5	0.84638	1718.5	0.6686
1716.57	0.84664	1716.57	0.66719
1714.64	0.84736	1714.64	0.66631
1712.71	0.84846	1712.71	0.66597
1710.78	0.84984	1710.78	0.66615
1708.85	0.85132	1708.85	0.66659
1706.92	0.85279	1706.92	0.66702
1705	0.85429	1705	0.66759
1703.07	0.85589	1703.07	0.6685
1701.14	0.85762	1701.14	0.66963
1699.21	0.85942	1699.21	0.67095
1697.28	0.8612	1697.28	0.67231
1695.35	0.86287	1695.35	0.67364
1693.42	0.8643	1693.42	0.67484
1691.49	0.86543	1691.49	0.67539
1689.57	0.86635	1689.57	0.67513
1687.64	0.86726	1687.64	0.67442
1685.71	0.8683	1685.71	0.67355
1683.78	0.86951	1683.78	0.67277
1681.85	0.87095	1681.85	0.67206
1679.92	0.87265	1679.92	0.67158
1677.99	0.87467	1677.99	0.67156
1676.06	0.87706	1676.06	0.67162
1674.14	0.87989	1674.14	0.67163
1672.21	0.88321	1672.21	0.67205
1670.28	0.8868	1670.28	0.67291
1668.35	0.89039	1668.35	0.67379
1666.42	0.89368	1666.42	0.67444
1664.49	0.89645	1664.49	0.67505
1662.56	0.89844	1662.56	0.67572
1660.63	0.89953	1660.63	0.67585
1658.71	0.8998	1658.71	0.67517
1656.78	0.89941	1656.78	0.67439
1654.85	0.89855	1654.85	0.67378
1652.92	0.89742	1652.92	0.67305
1650.99	0.89634	1650.99	0.67241
1649.06	0.89548	1649.06	0.67239
1647.13	0.89494	1647.13	0.6731
1645.2	0.89468	1645.2	0.67407
1643.28	0.89462	1643.28	0.67487
1641.35	0.89473	1641.35	0.67579
1639.42	0.895	1639.42	0.67699
1637.49	0.8954	1637.49	0.67824
1635.56	0.89594	1635.56	0.6795
1633.63	0.8966	1633.63	0.68086
1631.7	0.89732	1631.7	0.68236
1629.78	0.89802	1629.78	0.68381
1627.85	0.89858	1627.85	0.68502
1625.92	0.89902	1625.92	0.68606
1623.99	0.89934	1623.99	0.68705
1622.06	0.89954	1622.06	0.68793
1620.13	0.89959	1620.13	0.68873
1618.2	0.89945	1618.2	0.68952
1616.27	0.89911	1616.27	0.69023
1614.35	0.89858	1614.35	0.69074
1612.42	0.89792	1612.42	0.69121
1610.49	0.89722	1610.49	0.69174
1608.56	0.89648	1608.56	0.69211
1606.63	0.8958	1606.63	0.69227
1604.7	0.89514	1604.7	0.69246
1602.77	0.8945	1602.77	0.69273
1600.84	0.89382	1600.84	0.69291
1598.92	0.89299	1598.92	0.69297
1596.99	0.89201	1596.99	0.69293
1595.06	0.89092	1595.06	0.69282
1593.13	0.8898	1593.13	0.69265
1591.2	0.88876	1591.2	0.69245
1589.27	0.88784	1589.27	0.69223
1587.34	0.88706	1587.34	0.69205
1585.41	0.88636	1585.41	0.69197
1583.49	0.88565	1583.49	0.69179
1581.56	0.88493	1581.56	0.69136
1579.63	0.8842	1579.63	0.69094
1577.7	0.8835	1577.7	0.69064
1575.77	0.88283	1575.77	0.69025
1573.84	0.8822	1573.84	0.68973
1571.91	0.88162	1571.91	0.68927
1569.98	0.88108	1569.98	0.68904
1568.06	0.88055	1568.06	0.6889
1566.13	0.87997	1566.13	0.68842
1564.2	0.87931	1564.2	0.68758
1562.27	0.87858	1562.27	0.68673
1560.34	0.87786	1560.34	0.68588
1558.41	0.87725	1558.41	0.68507
1556.48	0.87676	1556.48	0.68438
1554.55	0.87642	1554.55	0.684
1552.63	0.87614	1552.63	0.68393
1550.7	0.87577	1550.7	0.68371
1548.77	0.87516	1548.77	0.68317
1546.84	0.87438	1546.84	0.68252
1544.91	0.87364	1544.91	0.68184
1542.98	0.87307	1542.98	0.68145
1541.05	0.87276	1541.05	0.68136
1539.12	0.87268	1539.12	0.68139
1537.2	0.87278	1537.2	0.68163
1535.27	0.87296	1535.27	0.68214
1533.34	0.87308	1533.34	0.68269
1531.41	0.87308	1531.41	0.68305
1529.48	0.87304	1529.48	0.68333
1527.55	0.87299	1527.55	0.68372
1525.62	0.87295	1525.62	0.68418
1523.7	0.87289	1523.7	0.68454
1521.77	0.87286	1521.77	0.68491
1519.84	0.87289	1519.84	0.68538
1517.91	0.87301	1517.91	0.68595
1515.98	0.87313	1515.98	0.68668
1514.05	0.87319	1514.05	0.68724
1512.12	0.87322	1512.12	0.68728
1510.19	0.8733	1510.19	0.68725
1508.27	0.87348	1508.27	0.68748
1506.34	0.87374	1506.34	0.68784
1504.41	0.87402	1504.41	0.68811
1502.48	0.87419	1502.48	0.68819
1500.55	0.87414	1500.55	0.68812
1498.62	0.87382	1498.62	0.68765
1496.69	0.87323	1496.69	0.68655
1494.76	0.8725	1494.76	0.68514
1492.84	0.8717	1492.84	0.68375
1490.91	0.87094	1490.91	0.68241
1488.98	0.8702	1488.98	0.68097
1487.05	0.8694	1487.05	0.67938
1485.12	0.86842	1485.12	0.6777
1483.19	0.86705	1483.19	0.67574
1481.26	0.86508	1481.26	0.67295
1479.33	0.86231	1479.33	0.66875
1477.41	0.85862	1477.41	0.66287
1475.48	0.85393	1475.48	0.65539
1473.55	0.84822	1473.55	0.64652
1471.62	0.84175	1471.62	0.63688
1469.69	0.83546	1469.69	0.62821
1467.76	0.83068	1467.76	0.62256
1465.83	0.82838	1465.83	0.62093
1463.9	0.82891	1463.9	0.62279
1461.98	0.83189	1461.98	0.62701
1460.05	0.83638	1460.05	0.63244
1458.12	0.84112	1458.12	0.63759
1456.19	0.84511	1456.19	0.64145
1454.26	0.84803	1454.26	0.64422
1452.33	0.85002	1452.33	0.6468
1450.4	0.85138	1450.4	0.64963
1448.47	0.8525	1448.47	0.65265
1446.55	0.85378	1446.55	0.65597
1444.62	0.85541	1444.62	0.65959
1442.69	0.85747	1442.69	0.66319
1440.76	0.85988	1440.76	0.66661
1438.83	0.86242	1438.83	0.66981
1436.9	0.86477	1436.9	0.67268
1434.97	0.86682	1434.97	0.67525
1433.04	0.8686	1433.04	0.67762
1431.12	0.87007	1431.12	0.67975
1429.19	0.87121	1429.19	0.6815
1427.26	0.87203	1427.26	0.68273
1425.33	0.87252	1425.33	0.68347
1423.4	0.87265	1423.4	0.68381
1421.47	0.87238	1421.47	0.68374
1419.54	0.87163	1419.54	0.68328
1417.62	0.87047	1417.62	0.68258
1415.69	0.86914	1415.69	0.68185
1413.76	0.86797	1413.76	0.68142
1411.83	0.86732	1411.83	0.6814
1409.9	0.86741	1409.9	0.68172
1407.97	0.86821	1407.97	0.68239
1406.04	0.86951	1406.04	0.68333
1404.11	0.87094	1404.11	0.68422
1402.19	0.87217	1402.19	0.68485
1400.26	0.87308	1400.26	0.68521
1398.33	0.87371	1398.33	0.68542
1396.4	0.87414	1396.4	0.68562
1394.47	0.87442	1394.47	0.68575
1392.54	0.87458	1392.54	0.68581
1390.61	0.87468	1390.61	0.68581
1388.68	0.87475	1388.68	0.68575
1386.76	0.87485	1386.76	0.68558
1384.83	0.87496	1384.83	0.68529
1382.9	0.87504	1382.9	0.68496
1380.97	0.87493	1380.97	0.68452
1379.04	0.87456	1379.04	0.68381
1377.11	0.87398	1377.11	0.68289
1375.18	0.87341	1375.18	0.68192
1373.25	0.87295	1373.25	0.68094
1371.33	0.87252	1371.33	0.67966
1369.4	0.87137	1369.4	0.67713
1367.47	0.86842	1367.47	0.67195
1365.54	0.86315	1365.54	0.66362
1363.61	0.85655	1363.61	0.65368
1361.68	0.85067	1361.68	0.64488
1359.75	0.84734	1359.75	0.63962
1357.82	0.84744	1357.82	0.63893
1355.9	0.8505	1355.9	0.64223
1353.97	0.85434	1353.97	0.64687
1352.04	0.85493	1352.04	0.64818
1350.11	0.8485	1350.11	0.64143
1348.18	0.83507	1348.18	0.62558
1346.25	0.8196	1346.25	0.6054
1344.32	0.80878	1344.32	0.58913
1342.39	0.80698	1342.39	0.58347
1340.47	0.81498	1340.47	0.59076
1338.54	0.83026	1338.54	0.60889
1336.61	0.84748	1336.61	0.63183
1334.68	0.86092	1334.68	0.65185
1332.75	0.86794	1332.75	0.6639
1330.82	0.8701	1330.82	0.66835
1328.89	0.87042	1328.89	0.66902
1326.96	0.87058	1326.96	0.66904
1325.04	0.87086	1325.04	0.6695
1323.11	0.87118	1323.11	0.67048
1321.18	0.87142	1321.18	0.67177
1319.25	0.87146	1319.25	0.67297
1317.32	0.87126	1317.32	0.67368
1315.39	0.87083	1315.39	0.67362
1313.46	0.87024	1313.46	0.67275
1311.54	0.86958	1311.54	0.67122
1309.61	0.86893	1309.61	0.66931
1307.68	0.86828	1307.68	0.66734
1305.75	0.86767	1305.75	0.66556
1303.82	0.86711	1303.82	0.66413
1301.89	0.86663	1301.89	0.66305
1299.96	0.86614	1299.96	0.66221
1298.03	0.86551	1298.03	0.66132
1296.11	0.86449	1296.11	0.65999
1294.18	0.86275	1294.18	0.65772
1292.25	0.85991	1292.25	0.65392
1290.32	0.85544	1290.32	0.64795
1288.39	0.84882	1288.39	0.63921
1286.46	0.83983	1286.46	0.62781
1284.53	0.82938	1284.53	0.61512
1282.6	0.81955	1282.6	0.60387
1280.68	0.81295	1280.68	0.5971
1278.75	0.8115	1278.75	0.5969
1276.82	0.81565	1276.82	0.60344
1274.89	0.82417	1274.89	0.61498
1272.96	0.8346	1272.96	0.62845
1271.03	0.8443	1271.03	0.64079
1269.1	0.85157	1269.1	0.6501
1267.17	0.85614	1267.17	0.65601
1265.25	0.85859	1265.25	0.65917
1263.32	0.85967	1263.32	0.66038
1261.39	0.85991	1261.39	0.66026
1259.46	0.85957	1259.46	0.65922
1257.53	0.85886	1257.53	0.65757
1255.6	0.8579	1255.6	0.65556
1253.67	0.85674	1253.67	0.65336
1251.74	0.85516	1251.74	0.65071
1249.82	0.85253	1249.82	0.64679
1247.89	0.84834	1247.89	0.64084
1245.96	0.84299	1245.96	0.63328
1244.03	0.83779	1244.03	0.62586
1242.1	0.83408	1242.1	0.62054
1240.17	0.83263	1240.17	0.61855
1238.24	0.8336	1238.24	0.62031
1236.31	0.83663	1236.31	0.62548
1234.39	0.84074	1234.39	0.63276
1232.46	0.84493	1232.46	0.64052
1230.53	0.84877	1230.53	0.64782
1228.6	0.8524	1228.6	0.65452
1226.67	0.85572	1226.67	0.66033
1224.74	0.85838	1224.74	0.66478
1222.81	0.86017	1222.81	0.66767
1220.88	0.86122	1220.88	0.66938
1218.96	0.86185	1218.96	0.67053
1217.03	0.86228	1217.03	0.6715
1215.1	0.86266	1215.1	0.67249
1213.17	0.86306	1213.17	0.67358
1211.24	0.86352	1211.24	0.67477
1209.31	0.86407	1209.31	0.67606
1207.38	0.86467	1207.38	0.67736
1205.45	0.86528	1205.45	0.67861
1203.53	0.86591	1203.53	0.67973
1201.6	0.86652	1201.6	0.68066
1199.67	0.86706	1199.67	0.68138
1197.74	0.86752	1197.74	0.68187
1195.81	0.86784	1195.81	0.68215
1193.88	0.86803	1193.88	0.68224
1191.95	0.86808	1191.95	0.68218
1190.03	0.86797	1190.03	0.68198
1188.1	0.86772	1188.1	0.68165
1186.17	0.86734	1186.17	0.68121
1184.24	0.86688	1184.24	0.68065
1182.31	0.86632	1182.31	0.67996
1180.38	0.86567	1180.38	0.67912
1178.45	0.86491	1178.45	0.67811
1176.52	0.86402	1176.52	0.67692
1174.6	0.86299	1174.6	0.6755
1172.67	0.8618	1172.67	0.67383
1170.74	0.86045	1170.74	0.67181
1168.81	0.85884	1168.81	0.66928
1166.88	0.85688	1166.88	0.66604
1164.95	0.85448	1164.95	0.66187
1163.02	0.85144	1163.02	0.65656
1161.09	0.84752	1161.09	0.6499
1159.17	0.84235	1159.17	0.64156
1157.24	0.8354	1157.24	0.63102
1155.31	0.82624	1155.31	0.61796
1153.38	0.81518	1153.38	0.60285
1151.45	0.80353	1151.45	0.58719
1149.52	0.79324	1149.52	0.5731
1147.59	0.78611	1147.59	0.56262
1145.66	0.7832	1145.66	0.55702
1143.74	0.7844	1143.74	0.55633
1141.81	0.78844	1141.81	0.55925
1139.88	0.79338	1139.88	0.56381
1137.95	0.79764	1137.95	0.56819
1136.02	0.80032	1136.02	0.57126
1134.09	0.80111	1134.09	0.57244
1132.16	0.80003	1132.16	0.57142
1130.23	0.79709	1130.23	0.56813
1128.31	0.79232	1128.31	0.56256
1126.38	0.78574	1126.38	0.55478
1124.45	0.77725	1124.45	0.54495
1122.52	0.76684	1122.52	0.53329
1120.59	0.75457	1120.59	0.52015
1118.66	0.74077	1118.66	0.50595
1116.73	0.726	1116.73	0.49113
1114.8	0.71102	1114.8	0.47621
1112.88	0.69671	1112.88	0.46167
1110.95	0.68377	1110.95	0.44784
1109.02	0.67267	1109.02	0.43494
1107.09	0.66356	1107.09	0.42303
1105.16	0.65644	1105.16	0.41218
1103.23	0.65122	1103.23	0.40253
1101.3	0.64784	1101.3	0.39437
1099.37	0.64624	1099.37	0.38799
1097.45	0.64622	1097.45	0.3836
1095.52	0.64764	1095.52	0.38121
1093.59	0.65032	1093.59	0.3807
1091.66	0.65408	1091.66	0.38183
1089.73	0.65882	1089.73	0.38438
1087.8	0.66449	1087.8	0.38825
1085.87	0.67105	1085.87	0.39342
1083.95	0.67846	1083.95	0.39986
1082.02	0.68652	1082.02	0.40748
1080.09	0.69505	1080.09	0.41614
1078.16	0.70376	1078.16	0.42557
1076.23	0.71236	1076.23	0.43545
1074.3	0.72052	1074.3	0.44541
1072.37	0.72784	1072.37	0.45492
1070.44	0.73367	1070.44	0.46306
1068.52	0.7369	1068.52	0.46845
1066.59	0.73663	1066.59	0.46999
1064.66	0.73326	1064.66	0.46809
1062.73	0.72864	1062.73	0.4649
1060.8	0.72533	1060.8	0.4633
1058.87	0.72546	1058.87	0.46573
1056.94	0.72994	1056.94	0.47319
1055.01	0.73807	1055.01	0.48479
1053.09	0.74776	1053.09	0.49803
1051.16	0.75667	1051.16	0.51017
1049.23	0.76351	1049.23	0.51963
1047.3	0.76826	1047.3	0.52631
1045.37	0.77148	1045.37	0.5309
1043.44	0.77381	1043.44	0.53421
1041.51	0.77573	1041.51	0.53693
1039.58	0.77754	1039.58	0.53955
1037.66	0.77942	1037.66	0.54241
1035.73	0.78149	1035.73	0.54571
1033.8	0.78382	1033.8	0.54954
1031.87	0.78643	1031.87	0.5539
1029.94	0.78935	1029.94	0.55873
1028.01	0.79254	1028.01	0.56395
1026.08	0.79589	1026.08	0.56944
1024.15	0.79931	1024.15	0.57505
1022.23	0.80268	1022.23	0.58063
1020.3	0.80596	1020.3	0.58606
1018.37	0.8091	1018.37	0.59125
1016.44	0.81206	1016.44	0.5961
1014.51	0.81476	1014.51	0.60052
1012.58	0.81708	1012.58	0.60441
1010.65	0.81892	1010.65	0.60767
1008.72	0.82026	1008.72	0.61029
1006.8	0.82117	1006.8	0.61227
1004.87	0.82172	1004.87	0.6137
1002.94	0.82204	1002.94	0.61475
1001.01	0.82224	1001.01	0.61565
999.081	0.82247	999.081	0.61662
997.152	0.82278	997.152	0.6178
995.224	0.82328	995.224	0.61929
993.295	0.82402	993.295	0.62112
991.366	0.82495	991.366	0.62321
989.437	0.82607	989.437	0.62547
987.509	0.82729	987.509	0.62781
985.58	0.82858	985.58	0.63011
983.651	0.8298	983.651	0.63225
981.723	0.8308	981.723	0.63404
979.794	0.83135	979.794	0.63529
977.865	0.8312	977.865	0.6357
975.936	0.82993	975.936	0.63473
974.008	0.8266	974.008	0.63124
972.079	0.81984	972.079	0.62352
970.15	0.80875	970.15	0.61007
968.221	0.794	968.221	0.59106
966.293	0.77792	966.293	0.56881
964.364	0.76361	964.364	0.54699
962.435	0.75368	962.435	0.52924
960.507	0.74936	960.507	0.51796
958.578	0.74998	958.578	0.51341
956.649	0.7533	956.649	0.51369
954.72	0.75685	954.72	0.51605
952.792	0.75914	952.792	0.51836
950.863	0.75995	950.863	0.51984
948.934	0.75979	948.934	0.52071
947.005	0.75941	947.005	0.52164
945.077	0.75954	945.077	0.52343
943.148	0.76076	943.148	0.5267
941.219	0.76333	941.219	0.53166
939.291	0.76715	939.291	0.53811
937.362	0.77183	937.362	0.54549
935.433	0.77689	935.433	0.55321
933.504	0.78196	933.504	0.56077
931.576	0.7868	931.576	0.56794
929.647	0.79138	929.647	0.57466
927.718	0.79564	927.718	0.58098
925.789	0.7996	925.789	0.58689
923.861	0.80323	923.861	0.59238
921.932	0.80656	921.932	0.59742
920.003	0.80956	920.003	0.60201
918.075	0.81223	918.075	0.60615
916.146	0.81462	916.146	0.60988
914.217	0.81679	914.217	0.61331
912.288	0.81881	912.288	0.61653
910.36	0.82076	910.36	0.61962
908.431	0.82267	908.431	0.62265
906.502	0.82454	906.502	0.62562
904.573	0.82636	904.573	0.6285
902.645	0.82808	902.645	0.63122
900.716	0.82966	900.716	0.63366
898.787	0.83101	898.787	0.63571
896.859	0.83215	896.859	0.63728
894.93	0.83306	894.93	0.63834
893.001	0.83374	893.001	0.63887
891.072	0.8342	891.072	0.6389
889.144	0.83449	889.144	0.63853
887.215	0.83465	887.215	0.63789
885.286	0.83476	885.286	0.63716
883.357	0.83486	883.357	0.6365
881.429	0.835	881.429	0.63602
879.5	0.83516	879.5	0.63574
877.571	0.83531	877.571	0.63548
875.643	0.83533	875.643	0.63505
873.714	0.83513	873.714	0.63428
871.785	0.83466	871.785	0.6331
869.856	0.83396	869.856	0.63158
867.928	0.8331	867.928	0.62985
865.999	0.83214	865.999	0.62803
864.07	0.8311	864.07	0.62611
862.141	0.82982	862.141	0.62395
860.213	0.82819	860.213	0.62136
858.284	0.82601	858.284	0.61813
856.355	0.82296	856.355	0.61386
854.427	0.81856	854.427	0.6079
852.498	0.81214	852.498	0.59939
850.569	0.80302	850.569	0.58754
848.64	0.79099	848.64	0.57219
846.712	0.77702	846.712	0.55467
844.783	0.76361	844.783	0.53808
842.854	0.75394	842.854	0.52634
840.925	0.75053	840.925	0.5224
838.997	0.75412	838.997	0.52701
837.068	0.76344	837.068	0.53855
835.139	0.77581	835.139	0.55373
833.21	0.78822	833.21	0.56895
831.282	0.79865	831.282	0.58185
829.353	0.80668	829.353	0.59193
827.424	0.81295	827.424	0.59993
825.496	0.81823	825.496	0.60674
823.567	0.823	823.567	0.61282
821.638	0.82738	821.638	0.61828
819.709	0.8313	819.709	0.62301
817.781	0.83466	817.781	0.62692
815.852	0.83746	815.852	0.63011
813.923	0.83984	813.923	0.63283
811.994	0.84203	811.994	0.63535
810.066	0.84418	810.066	0.63784
808.137	0.8464	808.137	0.64039
806.208	0.84875	806.208	0.64302
804.28	0.85118	804.28	0.64568
802.351	0.85361	802.351	0.64825
800.422	0.85594	800.422	0.65068
798.493	0.85818	798.493	0.65296
796.565	0.86036	796.565	0.65511
794.636	0.86251	794.636	0.65713
792.707	0.86465	792.707	0.65901
790.778	0.86678	790.778	0.66082
788.85	0.86886	788.85	0.66258
786.921	0.87082	786.921	0.66426
784.992	0.87264	784.992	0.66588
783.064	0.87439	783.064	0.66746
781.135	0.8761	781.135	0.66898
779.206	0.87775	779.206	0.67038
777.277	0.87931	777.277	0.67167
775.349	0.8808	775.349	0.67282
773.42	0.88211	773.42	0.67384
771.491	0.88316	771.491	0.67467
769.562	0.88399	769.562	0.67535
767.634	0.88478	767.634	0.67592
765.705	0.88564	765.705	0.67646
763.776	0.88651	763.776	0.67698
761.848	0.88745	761.848	0.67752
759.919	0.88841	759.919	0.67805
757.99	0.88922	757.99	0.6785
756.061	0.88948	756.061	0.67874
754.133	0.88898	754.133	0.67873
752.204	0.88789	752.204	0.6785
750.275	0.88651	750.275	0.67816
748.346	0.88519	748.346	0.67784
746.418	0.88433	746.418	0.67765
744.489	0.88428	744.489	0.67765
742.56	0.88501	742.56	0.67779
740.632	0.8862	740.632	0.678
738.703	0.8875	738.703	0.6782
736.774	0.88873	736.774	0.67836
734.845	0.88973	734.845	0.67842
732.917	0.89034	732.917	0.67833
730.988	0.8905	730.988	0.67797
729.059	0.89047	729.059	0.67757
727.13	0.89028	727.13	0.67714
725.202	0.88993	725.202	0.67684
723.273	0.88955	723.273	0.67667
721.344	0.88913	721.344	0.67644
719.416	0.88861	719.416	0.6761
717.487	0.88805	717.487	0.67568
715.558	0.88747	715.558	0.67522
713.629	0.88698	713.629	0.67501
711.701	0.88628	711.701	0.67499
709.772	0.88531	709.772	0.67526
707.843	0.88426	707.843	0.67569
705.914	0.88343	705.914	0.67611
703.986	0.88309	703.986	0.67667
702.057	0.8834	702.057	0.67746
700.128	0.88424	700.128	0.67847
698.2	0.88519	698.2	0.67955
696.271	0.88577	696.271	0.68051
694.342	0.88573	694.342	0.68136
692.413	0.8852	692.413	0.68217
690.485	0.8845	690.485	0.68301
688.556	0.88391	688.556	0.68381
686.627	0.88358	686.627	0.6844
684.698	0.88348	684.698	0.68481
682.77	0.88351	682.77	0.68492
680.841	0.88372	680.841	0.68384
678.912	0.8841	678.912	0.68139
676.984	0.88396	676.984	0.68338
675.055	0.88214	675.055	0.69063
673.126	0.87976	673.126	0.68886
671.197	0.87732	671.197	0.68751
669.269	0.87551	669.269	0.68642
667.34	0.87482	667.34	0.68323
665.411	0.87541	665.411	0.67779
663.482	0.87692	663.482	0.67265
661.554	0.87816	661.554	0.67355
659.625	0.8781	659.625	0.67745
657.696	0.87778	657.696	0.67348
655.768	0.87724	655.768	0.674
653.839	0.87689	653.839	0.67558
651.91	0.87688	651.91	0.67612
649.981	0.87708	649.981	0.67619
648.053	0.8774	648.053	0.67623
646.124	0.87778	646.124	0.67611
644.195	0.87814	644.195	0.67592
642.266	0.87846	642.266	0.67559
640.338	0.87872	640.338	0.67533
638.409	0.87883	638.409	0.67528
636.48	0.87871	636.48	0.67525
634.552	0.87829	634.552	0.67505
632.623	0.8777	632.623	0.67475
630.694	0.87712	630.694	0.67446
628.765	0.87661	628.765	0.67424
626.837	0.87629	626.837	0.67413
624.908	0.87614	624.908	0.67415
622.979	0.87606	622.979	0.67425
621.05	0.87583	621.05	0.67438
619.122	0.87541	619.122	0.67445
617.193	0.87491	617.193	0.67445
615.264	0.87446	615.264	0.67439
613.336	0.87413	613.336	0.6743
611.407	0.8739	611.407	0.67422
609.478	0.87371	609.478	0.6741
607.549	0.87343	607.549	0.67388
605.621	0.87298	605.621	0.67356
603.692	0.87239	603.692	0.67317
601.763	0.87181	601.763	0.67273
599.834	0.87127	599.834	0.67226
597.906	0.87074	597.906	0.67175
595.977	0.87014	595.977	0.67117
594.048	0.86936	594.048	0.67045
592.119	0.86834	592.119	0.66956
590.191	0.86711	590.191	0.66859
588.262	0.86594	588.262	0.66772
586.333	0.86506	586.333	0.66705
584.405	0.86453	584.405	0.66662
582.476	0.86428	582.476	0.6663
580.547	0.8641	580.547	0.66591
578.618	0.8637	578.618	0.66538
576.69	0.86291	576.69	0.66477
574.761	0.8618	574.761	0.66424
572.832	0.86075	572.832	0.66387
570.903	0.86	570.903	0.66368
568.975	0.85949	568.975	0.66358
567.046	0.85906	567.046	0.66345
565.117	0.85871	565.117	0.66329
563.189	0.85856	563.189	0.6632
561.26	0.85868	561.26	0.66326
559.331	0.85913	559.331	0.66344
557.402	0.85987	557.402	0.66368
555.474	0.86072	555.474	0.66394
553.545	0.86137	553.545	0.66418
551.616	0.86165	551.616	0.66445
549.687	0.86173	549.687	0.6648
547.759	0.86168	547.759	0.6651
545.83	0.86144	545.83	0.66509
543.901	0.86094	543.901	0.66455
541.973	0.86008	541.973	0.66339
540.044	0.85888	540.044	0.66162
538.115	0.8575	538.115	0.6593
536.186	0.85616	536.186	0.65668
534.258	0.85502	534.258	0.65398
532.329	0.85394	532.329	0.6514
530.4	0.85285	530.4	0.64927
528.471	0.85201	528.471	0.64798
526.543	0.85171	526.543	0.64782
524.614	0.85214	524.614	0.64878
522.685	0.85338	522.685	0.65051
520.757	0.85532	520.757	0.65253
518.828	0.85744	518.828	0.65428
516.899	0.85898	516.899	0.65538
514.97	0.8596	514.97	0.65597
513.042	0.85951	513.042	0.65661
511.113	0.85908	511.113	0.65772
509.184	0.85864	509.184	0.65936
507.255	0.85884	507.255	0.66146
505.327	0.86023	505.327	0.66393
503.398	0.86249	503.398	0.66644
501.469	0.86486	501.469	0.66866
499.541	0.86695	499.541	0.67053
497.612	0.86881	497.612	0.67214
495.683	0.87042	495.683	0.67347
493.754	0.87162	493.754	0.67447
491.826	0.87248	491.826	0.6753
489.897	0.87317	489.897	0.67611
487.968	0.87342	487.968	0.67686
486.039	0.87293	486.039	0.67756
484.111	0.87212	484.111	0.67844
482.182	0.87198	482.182	0.67965
480.253	0.87314	480.253	0.68105
478.325	0.87546	478.325	0.6824
476.396	0.87816	476.396	0.6837
474.467	0.88032	474.467	0.68485
472.538	0.88136	472.538	0.68574
470.61	0.8813	470.61	0.68651
468.681	0.88045	468.681	0.68738
466.752	0.87914	466.752	0.68832
464.823	0.8778	464.823	0.68908
462.895	0.8771	462.895	0.68971
460.966	0.8775	460.966	0.69056
459.037	0.87901	459.037	0.69187
457.109	0.88152	457.109	0.69352
455.18	0.88454	455.18	0.69498
453.251	0.88709	453.251	0.69545
451.322	0.88787	451.322	0.69461
449.394	0.8862	449.394	0.69287
447.465	0.88282	447.465	0.69116
445.536	0.87955	445.536	0.69061
443.607	0.8785	443.607	0.69185
441.679	0.88045	441.679	0.69464
439.75	0.88421	439.75	0.69776
437.821	0.88757	437.821	0.6998
435.893	0.88896	435.893	0.70013
433.964	0.8879	433.964	0.69901
432.035	0.88492	432.035	0.69709
430.106	0.88153	430.106	0.6953
428.178	0.87979	428.178	0.69459
426.249	0.881	426.249	0.69542
424.32	0.8849	424.32	0.69749
422.391	0.88996	422.391	0.70003
420.463	0.89454	420.463	0.70216
418.534	0.8973	418.534	0.70335
416.605	0.89726	416.605	0.7036
414.677	0.89472	414.677	0.70322
412.748	0.89123	412.748	0.70231
410.819	0.88843	410.819	0.70078
408.89	0.88681	408.89	0.69921
406.962	0.88612	406.962	0.69843
405.033	0.88612	405.033	0.69843
403.104	0.88612	403.104	0.69843
401.175	0.88612	401.175	0.69843
399.247	0.88612	399.247	0.69843

[truncated: 37 more sheets: Figure 4G, Figure 4H, Figure 4I, Figure 4J, Figure 4K, Figure 5B, Figure 5C, Figure 5F, Figure 5G, Figure 5H, Figure 5J, Figure 5I, Figure 5K, Figure 7B, Supplementary Figure 3A, Supplementary Figure 3B, Supplementary Figure 4A, Supplementary Figure 4B, Supplementary Figure 7, Supplementary Figure 11 …]
